# Supplementary material for: Dynamic cell contacts between periportal mesenchyme and ductal epithelium act as a rheostat for liver cell proliferation
Source: Cell Stem Cell. 2021 Nov 4;28(11):1907–1921.e8. doi: 10.1016/j.stem.2021.07.002 (PMC8577825; doi:10.1016/j.stem.2021.07.002)
Supplement: Table S1 — All manual quantification values outlined as separate tabs related to each relevant figure, related to Figures 1, 2, 3, 4, 5, 6, 7, S1–S7, and STAR Methods [file mmc2.xlsx]

## Sheet: p values
p-values from Main Figure Panels (For Supplementary p-values, please refer to the Supplementary Figure Legends)
Figure	Panel	Test	p-values
2	D	Unpaired t-test with Welsch correction	compared to PDGFRα+SCA1+ Msc; Thy1: PDGFRα+SCA1- Msc, p=0.5176 (ns); DC, p=0.0013 (**); PDGFRα-SCA1+, p=0.0014 (**); Ly6a(Sca1): PDGFRα+SCA1- Msc, p=0.0053 (**); DC, p=0.0037 (**); PDGFRα-SCA1+, p=0.5859 (ns); Cd34: PDGFRα+SCA1- Msc, p=0.1263 (ns); DC, p=0.0017 (**); PDGFRα-SCA1+, p=0.0068 (**); Reln: PDGFRα+SCA1- Msc, p=0.0565 (ns); DC, p=0.0066 (**); PDGFRα-SCA1+, p=0.0091 (**)
3	B	Mann-Whitney	OPN+ d0 vs d5, p<0.0001 (****); OPN+ d5 vs d5+7, p=0.0007 (***); OPN+ d5+7 vs d5+38, p<0.0001 (****); PDGFRα+SCA1+ Msc d0 vs d5, p=0.9504 (ns); PDGFRα+SCA1+ Msc d5 vs d5+7, p<0.0001 (****); PDGFRα+SCA1+ Msc d5+7 vs d5+38, p<0.0001 (****). PDGFRα+SCA1+Msc vs PDGFRα+SCA1- Msc d0 p<0.0001 (****); PDGFRα+SCA1+ Msc vs PDGFRα+SCA1- Msc d5 p=0.9599 (ns); PDGFRα+SCA1+ Msc vs PDGFRα+ SCA1- Msc d5+7 p<0.00…
3	C	Mann-Whitney	****, p<0.0001 for d0 vs d5 and d5 vs d5+7; ***, p=0.0002 for d5+7 vs d5+38
3	D	Mann-Whitney	** p=0.0017, **** p<0.0001, ns p=0.6755
4	A	Student t-test	DC EM vs DC + PDGFRα+SCA1+ Msc, p=0.4066 (not significant, ns); DC MM vs DC + PDGFRα+SCA1+ Msc, ***, p=0.0009
4	B	Student t-test	DC MM vs DC + PDGFRα+SCA1+ MM *, p=0.0116; DC EM vs DC + PDGFRα+SCA1+ MM, p=0.1257 (ns)
4	F	Unpaired t-test with Welsch correction	**, p=0.0045
5	E	Mann-Whitney	***, p=0.0003
5	G	Mann-Whitney	****, p<0.0001; *, p=0.0178
7	C	Student t-test	compared to DMSO control: A8301, p=0.2871 (ns); DBZ, p=0.0026 (**); SB431542, p=0.3224 (ns); DAPT, p=0.0636 (ns); VP, p=0.0028 (**), A8301 + DAPT, p=0.0155 (*); A8301 + DBZ, p=0.0815 (ns)
7	F	Student t-test	compared to negative control siRNA: *, p=0.0138 (siNotch2) and p=0.0260 (siTgfbr1); the remainder were not significant p=0.3688 (siNotch1); p=0.1973 (siNotch3); p=0.0655 (siTgfbr2); p=0.0959 (siYap1); p=0.1958 (siWwtr1)
7	H	Mann-Whitney	**, p=0.0051

## Sheet: Fig3B
Fig3D
		DDC d0								DDC d5								DDC d5 + 7								DDC d5 + 38
		Pdgfra+Sca1+ OPN-	Pdgfra+Sca1- OPN-	Pdgfra-Sca1+ OPN-	OPN+ Pdgfra-	Ratio Pdgfra+Sca1+/OPN+				Pdgfra+Sca1+ OPN-	Pdgfra+Sca1- OPN-	Pdgfra-Sca1+ OPN-	OPN+ Pdgfra-	Ratio Pdgfra+Sca1+/OPN+				Pdgfra+Sca1+ OPN-	Pdgfra+Sca1- OPN-	Pdgfra-Sca1+ OPN-	OPN+ Pdgfra-	Ratio Pdgfra+Sca1+/OPN+				Pdgfra+Sca1+ OPN-	Pdgfra+Sca1- OPN-	Pdgfra-Sca1+ OPN-	OPN+ Pdgfra-	Ratio Pdgfra+Sca1+/OPN+
Experiment 1 (Expt144A_mouse 4.1d)	Series 006	6	2	13	15	0.4		Experiment 1 (Expt144_Mouse 4.1b)	Series 002 (z2)	10	10	38	57	0.175439		Experiment 1 (Expt144A_Mouse 4.1a)	Section2_4	85	21	124	125	0.68		Experiment 3 (Expt178, Mouse 6.6b)	Position 001	15	22.5	13	23	0.652174
	Series 008	4	1	14	18	0.222222			Series 003 (z2)	3	5	33	26	0.115385			Series 008	11	10	29	55	0.2			Position 002	6	17.5	14	20	0.3
	Series 002	25	10	51	57	0.438596			Series 004 (z2)	5	6	14	41	0.121951			Series 014	160	65	157	315	0.507937			Position 003	25	17	48	47	0.531915
	Series 007	13	19	39	45	0.288889			Series 006 (z2)	3	5	32	41	0.0731707			Series016	159	19	257	232	0.685345			Position 004	11	17	30	38	0.289474
	Series 004	6	7	25	24	0.25			Series 007 (z2)	9	13	20	44	0.204545			Series018	127	15	117	169	0.751479			Position 005	25	22	42	76	0.328947
	Series 009	11	20	32	49	0.22449			Series 008 (z2)	10	7	72	85	0.117647			Series022	87	32	128	185	0.47027			Position 006	17	19.5	27	34	0.5
	Series 011	17	16	44	52	0.326923			Series 010 (z2)	8	8	26	38	0.210526			Series024	88	17	70	155	0.567742			Position 007	26	20	29	63	0.412698
	Series 013	17	21	32	33	0.515152			Series 011 (z2)	9	10	24	62	0.145161			Section2_1	67	26	84	175	0.382857			Position 008	11	24	22	53	0.207547
	Series 017	12	17	28	45	0.266667			Series 012 (z2)	17	6	29	81	0.209877			Section2_2	43	14	73	81	0.530864			Position 009	17	23.5	35	54	0.314815
	Section2_1	13	21	29	36	0.361111			Series 013 (z2)	6	6	22	49	0.122449		Experiment 2 (Expt165_Mouse 1.2d)	Series 002	64	21	82	153	0.418301			Position 010	60	17.5	71	101	0.594059
Experiment 2.1 (Expt163_Mouse 1)	Series 003	11	34	19	26	0.423077			Series 015 (z2)	9	13	14	51	0.176471			Series 004	34	35	98	61	0.557377			Position 011	27	14.5	35	71	0.380282
	Series 006	12	17	25	18	0.666667			Series 016 (z2)	8	5	39	80	0.1			Series 005	140	27	184	180	0.777778			Position 012	56	20.5	51	134	0.41791
	Series 011	11	19	13	25	0.44			Series 017 (z2)	8	4	26	64	0.125			Series 006	53	24	53	138	0.384058			Position 013	56	16	100	127	0.440945
	Series 014	19	6	12	73	0.260274			Series 018 (z2)	9	11	19	66	0.136364			Series 007	153	27	94	174	0.87931			Position 014	28	20	25	66	0.424242
	Series 016	9	22	11	30	0.3			Series 019 (z2)	2	14	10	43	0.0465116			Series 010	45	27	65	100	0.45			Position 015	19	18.5	33	58	0.327586
	Series 018	5	26	19	24	0.208333		Experiment 3 (Expt178, Mouse 6.6a)	Series 001 (z2)	9	11	36	41	0.219512			Series 011	40	9	26	77	0.519481			Position 016	13	23	17	38	0.342105
	Series 022	6	16	5	11	0.545455			Series 002 (z2)	6	9	44	36	0.166667			Series 012	44	15	70	97	0.453608			Position 017	18	24	24	48	0.375
	Series 024	7	21	13	33	0.212121			Series 003 (z2)	15	7	50	79	0.189873			Series013	94	12	44	124	0.758065			Position 018	14	25	24	48	0.291667
	Series 026	15	25	14	45	0.333333			Series 004 (z2)	19	5	59	68	0.279412			Series 014	48	39	48	100	0.48			Position 019	17	15	21	66	0.257576
Experiment 2 (Expt165_Mouse 1.2g)	Series 003	12	22	20	26	0.461538			Series 005 (z2)	11	17	45	108	0.101852			Series015	43	26	63	85	0.505882			Position 021	24	16.5	24	70	0.342857
	Series 005	20	17	33	27	0.740741			Series 006 (z2)	8	15	39	61	0.131148			Series 016	38	30	50	87	0.436782		Experiment 3 (Expt178, Mouse 6.6g)	Position 001	4	24	7	24	0.166667
	Series 007	6	24	9	7	0.857143			Series 007 (z2)	11	13	26	62	0.177419			Series017	46	11	29	72	0.638889			Position 002	9	23.5	8	20	0.45
	Series 009	4	35	11	16	0.25			Series 008 (z2)	8	16	31	56	0.142857			Series019	46	6	54	92	0.5			Position 003	20	19	21	52	0.384615
	Series 011	5	24	11	9	0.555556			Series 009 (z2)	4	11	29	37	0.108108			Series021	61	29	9	137	0.445255			Position 004	12	20.5	27	25	0.48
	Series 013	9	11	13	32	0.28125			Series 011 (z2)	12	10	44	41	0.292683			Series 023	69	27	54	115	0.6			Position 005	15	20.5	42	42	0.357143
	Series 015	9	15	12	18	0.5			Series 012 (z2)	14	11	52	98	0.142857			Series 025	38	19	44	93	0.408602			Position 006	15	20.5	16	49	0.306122
	Series 018	13	19	8	33	0.393939			Series 014 (z2)	37	14	67	166	0.222892			Series 027	49	14	77	61	0.803279			Position 007	7	25	9	11	0.636364
	Series 021	10	13	15	42	0.238095			Series 017 (z2)	7	20	21	61	0.114754			Series 029	37	20	62	133	0.278195			Position 008	27	29	36	81	0.333333
	Series 023	7	21	4	31	0.225806			Series 018 (z2)	17	12	51	61	0.278689			Series 031	27	18	38	54	0.5			Position 009	19	25	33	34	0.558824
	Section 25	10	14	9	48	0.208333			Series 019 (z2)	14	29	47	103	0.135922			Section 2_1	44	19	59	80	0.55			Position 010	19	25	24	40	0.475
	Series 033	12	24	17	20	0.6		Experiment 3 (Expt178, Mouse 6.6c)	Series 001 (z2)	32	11	112	137	0.233577			Section 2_2	135	31	105	214	0.630841			Position 011	16	27.5	12	34	0.470588
	Series 035	6	11	23	49	0.122449			Series 002 (z2)	20	29	67	136	0.147059		Experiment 2 (Expt165_Mouse 1.2a)	Series 014	48	20	49	107	0.448598			Position 012	30	24.5	46	99	0.30303
	Series 039	8	24	8	24	0.333333			Series 004 (z2)	13	11	24	60	0.216667			Series 010	38	12	59	96	0.395833			Position 013	16	23.5	24	28	0.571429
	Series 041	15	16	16	37	0.405405			Series 003 (z2)	13	9	30	90	0.144444			Series 012	23	22	25	54	0.425926			Position 014	47	25.5	53	143	0.328671
	Series 043	16	11	10	54	0.296296			Series 005 (z2)	5	14	17	76	0.0657895			Series 016	34	20	45	75	0.453333			Position 015	42	21.5	43	88	0.477273
	Series 045	3	21	8	12	0.25			Series 006 (z2)	17	20	34	132	0.128788			Series 018	12	17	21	31	0.387097			Position 016	34	18	31	71	0.478873
	Section 048	4	16	7	26	0.153846			Series 007 (z2)	15	4	35	83	0.180723			Series 020	25	13	24	50	0.5			Position 017	22	15.5	24	61	0.360656
	Section 2_1	13	23	8	35	0.371429			Series 008 (z2)	11	14	27	74	0.148649			Series 022	24	13	35	53	0.45283			Position 018	10	18	26	48	0.208333
	Section 2_2	9	19	10	30	0.3			Series 009 (z2)	15	14	14	67	0.223881			Series 024	30	17	38	66	0.454545			Position 019	50	12.5	86	135	0.37037
	Section 2_3	10	26	10	18	0.555556			Series 010 (z2)	21	5	54	68	0.308824			Series 024	32	22	31	72	0.444444			Position 020	15	16.5	30	31	0.483871
Experiment 2 (Expt165_Mouse 2.1g)	Series 002	21	22	49	75	0.28			Series 011 (z2)	34	12	67	142	0.239437			Series 026	38	24	38	104	0.365385
	Series 004	16	23	21	56	0.285714			Series 012 (z2)	8	13	19	86	0.0930233			Series 028	19	17	46	50	0.38
	Series 007	12	31	22	54	0.222222			Series 013 (z2)	4	9	18	58	0.0689655			Series 034	25	11	29	68	0.367647
	Series 009	11	19	17	27	0.407407			Series 014 (z2)	20	19	48	87	0.229885			Series 036	70	19	76	124	0.638889
	Series 011	8	16	26	26	0.307692			Series 018 (z2)	19	11	60	89	0.213483			Series 040	31	12	49	72	0.430556
	Series 015	8	21	19	27	0.296296											Series 043	31	10	50	60	0.516667
	Series 019	9	21	15	28	0.321429											Series 030	24	15	26	56	0.428571
	Series 036	13	17	21	38	0.342105											Series 045	42	21	32	91	0.461538
	Series 038	20	17	18	46	0.434783											Series 032	29	17	29	73	0.39726
	Series 025	16	23	21	34	0.470588											Series 047	44	19	60	91	0.483516
	Series 027	16	23	19	51	0.313725											Series 052	30	27	42	74	0.405405
	Section 30	33	17	51	85	0.388235
	Series 032	18	34	25	55	0.327273
	Series 034	5	24	7	15	0.333333
	Series 039	15	15	39	48	0.3125
	Series 048	5	26	13	18	0.277778
	Series 048	10	21	19	37	0.27027
	Plotted

## Sheet: Fig3C
Fig3B
		DDC d0								DDC d5								DDC d5 + 7								DDC d5 + 38
		Pdgfra+Sca1+ OPN-	Pdgfra+Sca1- OPN-	Pdgfra-Sca1+ OPN-	OPN+ Pdgfra-	Ratio Pdgfra+Sca1+/OPN+				Pdgfra+Sca1+ OPN-	Pdgfra+Sca1- OPN-	Pdgfra-Sca1+ OPN-	OPN+ Pdgfra-	Ratio Pdgfra+Sca1+/OPN+				Pdgfra+Sca1+ OPN-	Pdgfra+Sca1- OPN-	Pdgfra-Sca1+ OPN-	OPN+ Pdgfra-	Ratio Pdgfra+Sca1+/OPN+				Pdgfra+Sca1+ OPN-	Pdgfra+Sca1- OPN-	Pdgfra-Sca1+ OPN-	OPN+ Pdgfra-	Ratio Pdgfra+Sca1+/OPN+
Experiment 1 (Expt144A_mouse 4.1d)	Series 006	6	2	13	15	0.4		Experiment 1 (Expt144_Mouse 4.1b)	Series 002 (z2)	10	10	38	57	0.175439		Experiment 1 (Expt144A_Mouse 4.1a)	Section2_4	85	21	124	125	0.68		Experiment 3 (Expt178, Mouse 6.6b)	Position 001	15	22.5	13	23	0.652174
	Series 008	4	1	14	18	0.222222			Series 003 (z2)	3	5	33	26	0.115385			Series 008	11	10	29	55	0.2			Position 002	6	17.5	14	20	0.3
	Series 002	25	10	51	57	0.438596			Series 004 (z2)	5	6	14	41	0.121951			Series 014	160	65	157	315	0.507937			Position 003	25	17	48	47	0.531915
	Series 007	13	19	39	45	0.288889			Series 006 (z2)	3	5	32	41	0.0731707			Series016	159	19	257	232	0.685345			Position 004	11	17	30	38	0.289474
	Series 004	6	7	25	24	0.25			Series 007 (z2)	9	13	20	44	0.204545			Series018	127	15	117	169	0.751479			Position 005	25	22	42	76	0.328947
	Series 009	11	20	32	49	0.22449			Series 008 (z2)	10	7	72	85	0.117647			Series022	87	32	128	185	0.47027			Position 006	17	19.5	27	34	0.5
	Series 011	17	16	44	52	0.326923			Series 010 (z2)	8	8	26	38	0.210526			Series024	88	17	70	155	0.567742			Position 007	26	20	29	63	0.412698
	Series 013	17	21	32	33	0.515152			Series 011 (z2)	9	10	24	62	0.145161			Section2_1	67	26	84	175	0.382857			Position 008	11	24	22	53	0.207547
	Series 017	12	17	28	45	0.266667			Series 012 (z2)	17	6	29	81	0.209877			Section2_2	43	14	73	81	0.530864			Position 009	17	23.5	35	54	0.314815
	Section2_1	13	21	29	36	0.361111			Series 013 (z2)	6	6	22	49	0.122449		Experiment 2 (Expt165_Mouse 1.2d)	Series 002	64	21	82	153	0.418301			Position 010	60	17.5	71	101	0.594059
Experiment 2.1 (Expt163_Mouse 1)	Series 003	11	34	19	26	0.423077			Series 015 (z2)	9	13	14	51	0.176471			Series 004	34	35	98	61	0.557377			Position 011	27	14.5	35	71	0.380282
	Series 006	12	17	25	18	0.666667			Series 016 (z2)	8	5	39	80	0.1			Series 005	140	27	184	180	0.777778			Position 012	56	20.5	51	134	0.41791
	Series 011	11	19	13	25	0.44			Series 017 (z2)	8	4	26	64	0.125			Series 006	53	24	53	138	0.384058			Position 013	56	16	100	127	0.440945
	Series 014	19	6	12	73	0.260274			Series 018 (z2)	9	11	19	66	0.136364			Series 007	153	27	94	174	0.87931			Position 014	28	20	25	66	0.424242
	Series 016	9	22	11	30	0.3			Series 019 (z2)	2	14	10	43	0.0465116			Series 010	45	27	65	100	0.45			Position 015	19	18.5	33	58	0.327586
	Series 018	5	26	19	24	0.208333		Experiment 3 (Expt178, Mouse 6.6a)	Series 001 (z2)	9	11	36	41	0.219512			Series 011	40	9	26	77	0.519481			Position 016	13	23	17	38	0.342105
	Series 022	6	16	5	11	0.545455			Series 002 (z2)	6	9	44	36	0.166667			Series 012	44	15	70	97	0.453608			Position 017	18	24	24	48	0.375
	Series 024	7	21	13	33	0.212121			Series 003 (z2)	15	7	50	79	0.189873			Series013	94	12	44	124	0.758065			Position 018	14	25	24	48	0.291667
	Series 026	15	25	14	45	0.333333			Series 004 (z2)	19	5	59	68	0.279412			Series 014	48	39	48	100	0.48			Position 019	17	15	21	66	0.257576
Experiment 2 (Expt165_Mouse 1.2g)	Series 003	12	22	20	26	0.461538			Series 005 (z2)	11	17	45	108	0.101852			Series015	43	26	63	85	0.505882			Position 021	24	16.5	24	70	0.342857
	Series 005	20	17	33	27	0.740741			Series 006 (z2)	8	15	39	61	0.131148			Series 016	38	30	50	87	0.436782		Experiment 3 (Expt178, Mouse 6.6g)	Position 001	4	24	7	24	0.166667
	Series 007	6	24	9	7	0.857143			Series 007 (z2)	11	13	26	62	0.177419			Series017	46	11	29	72	0.638889			Position 002	9	23.5	8	20	0.45
	Series 009	4	35	11	16	0.25			Series 008 (z2)	8	16	31	56	0.142857			Series019	46	6	54	92	0.5			Position 003	20	19	21	52	0.384615
	Series 011	5	24	11	9	0.555556			Series 009 (z2)	4	11	29	37	0.108108			Series021	61	29	9	137	0.445255			Position 004	12	20.5	27	25	0.48
	Series 013	9	11	13	32	0.28125			Series 011 (z2)	12	10	44	41	0.292683			Series 023	69	27	54	115	0.6			Position 005	15	20.5	42	42	0.357143
	Series 015	9	15	12	18	0.5			Series 012 (z2)	14	11	52	98	0.142857			Series 025	38	19	44	93	0.408602			Position 006	15	20.5	16	49	0.306122
	Series 018	13	19	8	33	0.393939			Series 014 (z2)	37	14	67	166	0.222892			Series 027	49	14	77	61	0.803279			Position 007	7	25	9	11	0.636364
	Series 021	10	13	15	42	0.238095			Series 017 (z2)	7	20	21	61	0.114754			Series 029	37	20	62	133	0.278195			Position 008	27	29	36	81	0.333333
	Series 023	7	21	4	31	0.225806			Series 018 (z2)	17	12	51	61	0.278689			Series 031	27	18	38	54	0.5			Position 009	19	25	33	34	0.558824
	Section 25	10	14	9	48	0.208333			Series 019 (z2)	14	29	47	103	0.135922			Section 2_1	44	19	59	80	0.55			Position 010	19	25	24	40	0.475
	Series 033	12	24	17	20	0.6		Experiment 3 (Expt178, Mouse 6.6c)	Series 001 (z2)	32	11	112	137	0.233577			Section 2_2	135	31	105	214	0.630841			Position 011	16	27.5	12	34	0.470588
	Series 035	6	11	23	49	0.122449			Series 002 (z2)	20	29	67	136	0.147059		Experiment 2 (Expt165_Mouse 1.2a)	Series 014	48	20	49	107	0.448598			Position 012	30	24.5	46	99	0.30303
	Series 039	8	24	8	24	0.333333			Series 004 (z2)	13	11	24	60	0.216667			Series 010	38	12	59	96	0.395833			Position 013	16	23.5	24	28	0.571429
	Series 041	15	16	16	37	0.405405			Series 003 (z2)	13	9	30	90	0.144444			Series 012	23	22	25	54	0.425926			Position 014	47	25.5	53	143	0.328671
	Series 043	16	11	10	54	0.296296			Series 005 (z2)	5	14	17	76	0.0657895			Series 016	34	20	45	75	0.453333			Position 015	42	21.5	43	88	0.477273
	Series 045	3	21	8	12	0.25			Series 006 (z2)	17	20	34	132	0.128788			Series 018	12	17	21	31	0.387097			Position 016	34	18	31	71	0.478873
	Section 048	4	16	7	26	0.153846			Series 007 (z2)	15	4	35	83	0.180723			Series 020	25	13	24	50	0.5			Position 017	22	15.5	24	61	0.360656
	Section 2_1	13	23	8	35	0.371429			Series 008 (z2)	11	14	27	74	0.148649			Series 022	24	13	35	53	0.45283			Position 018	10	18	26	48	0.208333
	Section 2_2	9	19	10	30	0.3			Series 009 (z2)	15	14	14	67	0.223881			Series 024	30	17	38	66	0.454545			Position 019	50	12.5	86	135	0.37037
	Section 2_3	10	26	10	18	0.555556			Series 010 (z2)	21	5	54	68	0.308824			Series 024	32	22	31	72	0.444444			Position 020	15	16.5	30	31	0.483871
Experiment 2 (Expt165_Mouse 2.1g)	Series 002	21	22	49	75	0.28			Series 011 (z2)	34	12	67	142	0.239437			Series 026	38	24	38	104	0.365385
	Series 004	16	23	21	56	0.285714			Series 012 (z2)	8	13	19	86	0.0930233			Series 028	19	17	46	50	0.38
	Series 007	12	31	22	54	0.222222			Series 013 (z2)	4	9	18	58	0.0689655			Series 034	25	11	29	68	0.367647
	Series 009	11	19	17	27	0.407407			Series 014 (z2)	20	19	48	87	0.229885			Series 036	70	19	76	124	0.638889
	Series 011	8	16	26	26	0.307692			Series 018 (z2)	19	11	60	89	0.213483			Series 040	31	12	49	72	0.430556
	Series 015	8	21	19	27	0.296296											Series 043	31	10	50	60	0.516667
	Series 019	9	21	15	28	0.321429											Series 030	24	15	26	56	0.428571
	Series 036	13	17	21	38	0.342105											Series 045	42	21	32	91	0.461538
	Series 038	20	17	18	46	0.434783											Series 032	29	17	29	73	0.39726
	Series 025	16	23	21	34	0.470588											Series 047	44	19	60	91	0.483516
	Series 027	16	23	19	51	0.313725											Series 052	30	27	42	74	0.405405
	Section 30	33	17	51	85	0.388235
	Series 032	18	34	25	55	0.327273
	Series 034	5	24	7	15	0.333333
	Series 039	15	15	39	48	0.3125
	Series 048	5	26	13	18	0.277778
	Series 048	10	21	19	37	0.27027
	Plotted

## Sheet: Fig3D
Fig3C
	Condition	Section code/mouse	Picture no.	No of duct cells	No of Msc cells	Msc Sca1+?	No of contacted duct	% Contacted duct cells	Msc per Duct ratio	%Msc Sca1+		Plotted
	d0	AD006	no5	8	0	0	7	87.5	0	#DIV/0!
	d0	AD006	no4	9	1	1	7	77.7778	0.111111	100
	d0	AD006	no3.1	7	2	2	6	85.7143	0.285714	100
	d0	AD006	no3.2	6	1	1	6	100	0.166667	100
	d0	AD006	no2	7	2	2	6	85.7143	0.285714	100
	d0	AD006	no1	6	1	1	6	100	0.166667	100
	d5	AD007	no6	120	21	15	105	87.5	0.175	71.4286
	d5	AD007	no5	87	19	18	79	90.8046	0.218391	94.7368
	d5	AD007	no4	14	1	1	10	71.4286	0.0714286	100
	d5	AD007	no3.1	10	1	1	7	70	0.1	100
	d5	AD007	no3.2	29	0	0	19	65.5172	0	#DIV/0!
	d5	AD007	no2	75	9	9	66	88	0.12	100
	d5	AD007	no1	32	3	2	26	81.25	0.09375	66.6667
	d5+7	AD011	no6	18	10	10	18	100	0.555556	100
	d5+7	AD011	no5	53	21	19	50	94.3396	0.396226	90.4762
	d5+7	AD011	no4	82	25	24	82	100	0.304878	96
	d5+7	AD011	no3	14	5	4	14	100	0.357143	80
	d5+7	AD011	no2	83	18	16	81	97.5904	0.216867	88.8889
	d5+7	AD011	no1	54	15	15	53	98.1481	0.277778	100
	d5+38	AD014	no6	24	12	12	23	95.8333	0.5	100
	d5+38	AD014	no5	48	17	13	46	95.8333	0.354167	76.4706
	d5+38	AD014	no4	6	3	3	6	100	0.5	100
	d5+38	AD014	no3	9	5	5	9	100	0.555556	100
	d5+38	AD014	no2	44	17	12	43	97.7273	0.386364	70.5882
	d5+38	AD014	no1	24	15	12	22	91.6667	0.625	80
	d0	AD004	no1	27	9	8	26	96.2963	0.333333	88.8889
	d0	AD004	no2	48	11	8	44	91.6667	0.229167	72.7273
	d0	AD004	no3	13	2	2	13	100	0.153846	100
	d0	AD004	no4	21	3	2	20	95.2381	0.142857	66.6667
	d0	AD004	no5	17	12	12	17	100	0.705882	100
	d0	AD004	no6	114	45	39	112	98.2456	0.394737	86.6667
	d0	AD005	no1	16	11	11	16	100	0.6875	100
	d0	AD005	no2	7	2	2	7	100	0.285714	100
	d0	AD005	no3	14	12	9	13	92.8571	0.857143	75
	d0	AD005	no4	15	10	10	14	93.3333	0.666667	100
	d0	AD005	no5	15	12	8	13	86.6667	0.8	66.6667
	d0	AD005	no6	34	21	20	32	94.1176	0.617647	95.2381
	d5	AD008	no1	43	12	10	42	97.6744	0.27907	83.3333
	d5	AD008	no2	160	34	26	151	94.375	0.2125	76.4706
	d5	AD008	no4	34	9	8	30	88.2353	0.264706	88.8889
	d5	AD008	no5	63	20	16	56	88.8889	0.31746	80
	d5	AD008	no6	32	10	8	26	81.25	0.3125	80
	d5	AD008	no7	45	6	4	38	84.4444	0.133333	66.6667
	d5	AD009	no1	106	33	28	91	85.8491	0.311321	84.8485
	d5	AD009	no2	62	23	19	56	90.3226	0.370968	82.6087
	d5	AD009	no3	124	29	23	89	71.7742	0.233871	79.3103
	d5	AD009	no4	67	22	10	59	88.0597	0.328358	45.4545
	d5	AD009	no5	35	10	7	28	80	0.285714	70
	d5	AD009	no6	73	27	16	69	94.5205	0.369863	59.2593
	d5+7	AD010	no1	35	37	37	35	100	1.05714	100
	d5+7	AD010	no2	52	14	14	44	84.6154	0.269231	100
	d5+7	AD010	no3	28	12	11	25	89.2857	0.428571	91.6667
	d5+7	AD010	no4	39	19	18	39	100	0.487179	94.7368
	d5+7	AD010	no5	25	11	11	23	92	0.44	100
	d5+7	AD010	no6	36	5	4	32	88.8889	0.138889	80
	d5+7	AD012	no1	73	42	36	72	98.6301	0.575342	85.7143
	d5+7	AD012	no2	29	7	7	29	100	0.241379	100
	d5+7	AD012	no3	41	26	26	40	97.561	0.634146	100
	d5+7	AD012	no4	79	34	29	77	97.4684	0.43038	85.2941
	d5+7	AD012	no5	40	28	24	38	95	0.7	85.7143
	d5+7	AD012	no6	33	14	13	32	96.9697	0.424242	92.8571
	d5+7	AD013	no2	41	19	16	39	95.122	0.463415	84.2105
	d5+7	AD013	no3	32	22	21	31	96.875	0.6875	95.4545
	d5+7	AD013	no4	37	12	10	36	97.2973	0.324324	83.3333
	d5+7	AD013	no5	39	41	26	37	94.8718	1.05128	63.4146
	d5+7	AD013	no6	75	43	32	73	97.3333	0.573333	74.4186
	d5+38	AD015	no1	57	24	23	56	98.2456	0.421053	95.8333
	d5+38	AD015	no2	12	4	3	12	100	0.333333	75
	d5+38	AD015	no3	87	53	46	85	97.7011	0.609195	86.7925
	d5+38	AD015	no4	7	8	7	7	100	1.14286	87.5
	d5+38	AD015	no5	41	49	41	38	92.6829	1.19512	83.6735
	d5+38	AD015	no6	31	10	8	30	96.7742	0.322581	80
	d5+38	AD016	no1	12	6	6	11	91.6667	0.5	100
	d5+38	AD016	no2	23	9	7	20	86.9565	0.391304	77.7778
	d5+38	AD016	no3	55	32	28	54	98.1818	0.581818	87.5
	d5+38	AD016	no4	28	15	14	25	89.2857	0.535714	93.3333
	d5+38	AD016	no5	12	4	3	10	83.3333	0.333333	75
	d5+38	AD016	no6	18	15	14	17	94.4444	0.833333	93.3333
	d5+38	AD017	no1	19	9	8	19	100	0.473684	88.8889
	d5+38	AD017	no2	24	10	9	24	100	0.416667	90
	d5+38	AD017	no3	68	45	40	65	95.5882	0.661765	88.8889
	d5+38	AD017	no4	30	20	20	28	93.3333	0.666667	100
	d5+38	AD017	no5	61	25	24	58	95.082	0.409836	96
	d5+38	AD017	no6	23	19	18	21	91.3043	0.826087	94.7368
	d5+38	AD017	no7	23	17	17	23	100	0.73913	100

## Sheet: Fig4A
Fig4A
		Mono-culture			Co-culture
Experiment 1 (Expt127)	Raw organoid count	DC (EM)	DC (MM)	Msc Pdgfra+Sca1+ (MM)	DC + Msc Pdgfra+Sca1+ (MM)
	Biological rep 1	NA	31	NA	134
	% Organoid formation*
	Biological rep 1	NA	0.861111	NA	3.72222
	* 3,600 DC seeded, 18,000 Msc seeded
		Mono-culture			Co-culture
Experiment 2 (Expt136)	Raw organoid count	DC (EM)	DC (MM)	Msc Pdgfra+Sca1+ (MM)	DC + Msc Pdgfra+Sca1+ (MM)
	Biological rep 2 (technical 1)	NA	20	4	161
	Biological rep 2 (technical 2)	NA	54	6	159
	Average	NA	37	5	160
	% Organoid formation*
	Biological rep 2 (technical 1)	NA	0.555556	0.0222222	4.47222
	Biological rep 2 (technical 2)	NA	1.5	0.0333333	4.41667
	Average	NA	1.02778	0.0277778	4.44444
	* 3,600 DC seeded, 18,000 Msc seeded
		Mono-culture			Co-culture
Experiment 3 (Expt220)	Raw organoid count	DC (EM)	DC (MM)	Msc Pdgfra+Sca1+ (MM)	DC + Msc Pdgfra+Sca1+ (MM)
	Biological rep 3	180	NA	1	142
	Biological rep 4	132	4	2	117
	Biological rep 5	127	NA	NA	110
	% Organoid formation*
	Biological rep 3	5	NA	0.00555556	3.94444
	Biological rep 4	3.66667	0.111111	0.0111111	3.25
	Biological rep 5	3.52778	NA	NA	3.05556
	* 3,600 DC seeded, 18,000 Msc seeded
	Plotted

## Sheet: Fig4B
Fig4B
		Mono-culture		Co-culture
Experiment 1 (Expt170)	Raw organoid count	DC (EM)	DC (MM)	DC + Msc Pdgfra+ Sca1+(MM)
	Biological rep 1	100	14	48
	% Organoid formation*
	Biological rep 1	2.5	0.35	1.2
	% Organoid formation normalised to DC (MM)
	Biological rep 1	7.14286	1	3.42857
	*4000 DC seeded
		Mono-culture		Co-culture
Experiment 2 (Expt202)	Raw organoid count	DC (EM)	DC (MM)	DC + Msc Pdgfra+ Sca1+(MM)
	Biological rep 2	44	5	23
	Biological rep 3	86	5	32
	% Organoid formation*
	Biological rep 2	1.1	0.125	0.575
	Biological rep 3	2.15	0.125	0.8
	% Organoid formation normalised to DC (MM)
	Biological rep 2	8.8	1	4.6
	Biological rep 3	17.2	1	6.4
	*4000 DC seeded
	Plotted

## Sheet: Fig4F
Fig4F
	Raw organoid count	Unconditioned medium	Msc Pdgfra+ Sca1+ CM		Plotted
Experiment 1 (Expt156)	Biological rep 1	46	190
	Biological rep 2	63	196
	% Organoid formation*
	Biological rep 1	0.92	3.8
	Biological rep 2	1.26	3.92
	* 5,000 DC seeded
	Raw organoid count	Unconditioned medium	Msc Pdgfra+ Sca1+ CM
Experiment 2 (Expt220_B)	Biological rep 3	1	101
	Biological rep 4	1	86
	% Organoid formation*
	Biological rep 3	0.0277778	2.80556
	Biological rep 4	0.0277778	2.38889
	* 3,600 DC seeded
	Raw organoid count	Unconditioned medium	Msc Pdgfra+ Sca1+ CM
Experiment 3 (Anna-CSC35)	Biological rep 5	122	144
	Biological rep 6	119	155
	% Organoid formation*
	Biological rep 5	2.44	2.88
	Biological rep 6	2.38	3.1
	* 5,000 DC seeded

## Sheet: Fig5B
Fig5B
		Non-contacted organoid	Msc-Contacted organoid				Well	Picture	Non-contacted organoid	Msc-Contacted organoid			Well	Picture	Non-contacted organoid	Msc-Contacted organoid
Experiment 1 (Expt220_Repeat 1 / Lif file: "Expt210_d4_post encapsulation_20x air")	TileScan 4_Series 009	3	0			Experiment 3 (Anna - CSC1)	1	1	0	1		Experiment 4 (Anna - CSC7)	1	1	0	0
	TileScan 4_Series 010	0	0				1	2	1	0			1	2	1	1
	TileScan 4_Series 011	0	2				1	3	1	0			1	3	1	0
	TileScan 4_Series 012	0	1				1	4	0	0			1	4	1	0
	TileScan 4_Series 013	2	1				1	5	1	0			1	5	0	0
	TileScan 4_Series 014	4	0				1	6	0	0			1	6	0	1
	TileScan 4_Series 015	4	0				1	7	0	0			1	7	0	0
	TileScan 4_Series 016	3	0				1	8	0	0			1	8	0	0
	TileScan 4_Series 017	3	0				1	9	0	0			1	9	0	0
	TileScan 4_Series 018	1	0				1	10	0	0			1	10	0	0
	TileScan 4_Series 019	1	0				1	11	1	0			1	11	0	0
	TileScan 4_Series 020	1	1				1	12	2	0			1	12	0	0
	TileScan 4_Series 021	5	0				1	13	0	0			1	13	1	0
	TileScan 4_Series 022	2	1				1	14	1	0			1	14	0	0
	TileScan 4_Series 023	1	0				1	15	1	0			1	15	0	0
	TileScan 4_Series 024	2	0				1	16	1	0			1	16	1	0
	TileScan 4_Series 025	1	0				2	1	1	0			1	17	1	0
	TileScan 4_Series 026	2	0				2	2	0	0			1	18	0	0
	TileScan 4_Series 028	2	0				2	3	0	0			1	19	0	0
	TileScan 4_Series 029	3	1				2	4	0	0			1	20	0	0
	TileScan 4_Series 030	3	0				2	5	0	0			2	1	1	0
	TileScan 4_Series 031	1	0				2	6	0	0			2	2	1	0
	TileScan 4_Series 032	0	0				2	7	1	0			2	3	1	0
	TileScan 4_Series 033	4	0				2	8	0	0			2	4	1	0
	TileScan 4_Series 034	1	0				2	9	0	0			2	5	0	0
	TileScan 4_Series 035	0	0				2	10	0	0			2	6	0	0
	TileScan 4_Series 038	0	0				2	11	0	0			2	7	0	0
	SUM	49	7				2	12	1	0			2	8	0	0
	% Percentage	87.5	12.5				2	13	2	0			2	9	0	0
							2	14	0	0			2	10	1	0
Experiment 2 (Expt220_Repeat 2 / LIF file: "tilescanTimoExptNo2.lsm")	Series_1	2	0				2	15	1	0			2	11	0	0
	Series_2	2	2				3	1	0	0			2	12	1	0
	Series_3	1	3				3	2	1	0			2	13	1	0
	Series_4	1	0				3	3	4	1			2	14	1	0
	Series_5	1	0				3	4	1	2			2	15	1	0
	Series_6	1	0				3	5	2	1			2	16	0	0
	Series_7	1	4				3	6	2	1			2	17	1	0
	Series_8	1	1				3	7	1	0			2	18	2	0
	Series_9	8	1				3	8	0	0			2	19	0	0
	Series_10	4	0				3	9	0	0			2	20	0	0
	Series_11	0	0				3	10	1	0			2	21	0	0
	Series_12	1	0				3	11	0	0			2	22	0	0
	Series_13	0	0				3	12	1	1			2	23	0	0
	Series_14	0	0				3	13	1	2			2	24	0	0
	Series_15	2	2				3	14	0	1			3	1	0	1
	Series_16	1	1				4	1	2	0			3	2	0	0
	Series_17	2	0				4	2	0	2			3	3	0	0
	Series_18	1	1				4	3	1	0			3	4	0	1
	Series_19	0	0				4	4	0	0			3	5	1	0
	Series_20	0	0				4	5	1	0			3	6	0	0
	Series_21	1	1				4	6	0	0			3	7	0	0
	Series_22	1	1				4	7	1	0			3	8	0	0
	Series_23	2	1				4	8	1	0			3	9	0	0
	Series_24	2	2				4	9	0	0			3	10	1	0
	Series_25	0	0				4	10	0	0			3	11	0	0
	Series_26	1	0				4	11	0	0			3	12	0	1
	Series_27	2	1				4	12	0	0			3	13	1	0
	Series_28	2	0				4	13	1	0			3	14	1	0
	Series_29	1	0				4	14	0	0			3	15	0	0
	Series_30	2	0				4	15	0	0			3	16	0	0
	Series_31	3	0				4	16	1	0			3	17	0	0
	Series_32	1	1				4	17	0	1			3	18	0	0
	Series_33	0	2				4	18	0	0			3	19	0	0
	Series_34	1	0				4	19	0	1			3	20	0	0
	Series_35	1	1				4	20	0	0			3	21	0	1
	SUM	49	25				4	21	0	1			3	22	0	0
	% Percentage	66.2162	33.7838				4	22	4	0			3	23	0	0
							4	23	3	0
							4	24	0	1				SUM	22	6
							4	25	0	1				% Percentage	78.5714	21.4286
							4	26	0	0
							4	27	0	0
							4	28	0	0
							4	29	1	1
							4	30	1	0
							4	31	0	1
							4	32	1	0
							4	33	0	0
							4	34	0	0
							4	35	0	0
							4	36	2	1
							4	37	0	1
							4	38	1	0
							4	39	0	0
							4	40	0	1
								SUM	50	22
								% Percentage	69.4444	30.5556
	% Pooled	75.433	24.567
	Plotted as parts of whole

## Sheet: Fig5D
Fig5D
		Ductal cells	Msc cells	Msc :DC ratio	Morphology
Experiment 1 (Expt143 (d3-d4)_ SCI confocal)	Position 1	111	0	0	Cystic
	Position 2	19	4	0.210526	Non-cystic
	Position 4	4	3	0.75	Cystic
	Position 5_centre	4	1	0.25	Non-cystic
	Position 5_bottom right	21	0	0	Cystic
	Position 5_bottom centre	1	1	1	Non-cystic
	Position 6	18	2	0.111111	Non-cystic
	Position 7	5	2	0.4	Non-cystic
	Position 8	38	9	0.236842	Non-cystic
	Position 10_centre	1	3	3	Non-cystic
	Position 12_top left	2	1	0.5	Non-cystic
	Position 12_top right	1	7	7	Cystic
	Position 13	40	1	0.025	Cystic
	Position 14	19	2	0.105263	Cystic
	Position 15	81	1	0.0123457	Cystic
Experiment 2 (Expt143 (d4-d5)_Spinning disk)	Position 2	170	0	0	Cystic
	Position 3	70	0	0	Cystic
	Position 4	196	0	0	Cystic
	^%Position 5	84	3	0.0357143	Cystic
	Position 6_left	64	1	0.015625	Cystic
	Position 6_right	152	0	0	Cystic
	Position 7	120	0	0	Cystic
	Position 8_top	16	6	0.375	Non-cystic
	Position 8_bottom	5	0	0	Cystic
	Position 9	478	0	0	Cystic
	Position 10	7	3	0.428571	Non-cystic
	^Position 11	11	5	0.454545	Non-cystic
	Position 12_right	6	0	0	Cystic
	Position 14	4	1	0.25	Non-cystic
	Position 15_middle	10	0	0	Non-cystic
	Position 15_right	100	0	0	Cystic
	Position 16	5	1	0.2	Non-cystic
	Position 17	4	3	0.75	Non-cystic
	Position 18	10	0	0	Cystic
	Position 20	1	1	1	Non-cystic
	Position 21	47	0	0	Cystic
	Position 23	70	2	0.0285714	Cystic
Experiment 3 (Expt137 (d4d5)_spinning disk)	Position 0	70	2	0.0285714	Cystic
	Position 1	21	0	0	Non-cystic
	Position 3	90	0	0	Attached
	Position 4	14	0	0	Cystic
	Position 5	12	0	0	Cystic
	Position 6	25	1	0.04	Cystic
	Position 7	70	1	0.0142857	Cystic
	Position 8	1	11	11	Non-cystic
	Position 9	24	5	0.208333	Non-cystic
	Position 10	48	7	0.145833	Cystic
	Position 13	2	5	2.5	Non-cystic
	Position 14	30	0	0	Cystic
	Position 15	2	4	2	Non-cystic
	Position 16	42	0	0	Cystic
	Position 17	63	0	0	Attached
	Position 18	14	0	0	Non-cystic
	Position 20	10	2	0.2	Non-cystic
	Position 21	16	0	0	Cystic
	Position 23	21	1	0.047619	Cystic
	Position 24	22	2	0.0909091	Cystic
	Position 24_2	6	4	0.666667	Non-cystic
	SUMMARY	Ratio: 0		Ratio: 0 < x =<0.1		Ratio: <0.1 < x =<1		Ratio: 1 < x =<10
		Non-cystic	Cystic	Non-cystic	Cystic	Non-cystic	Cystic	Non-cystic	Cystic
	Experiment 1 (Expt143_SCI confocal)	0	2	0	2	7	2	1	1
	Experiment 2 (Expt143_Spin. Disk)	1	11	0	3	7	0	0	0
	Experiment 3 (Expt137_Spin. Disk)	2	6	0	5	3	1	2	0
	SUM non-cystic or cystic	3	19	0	10	17	3	3	1
	%	13.6364	86.3636	0	100	85	15	75	25
	Total Biol. Rep. / category		22		10		20		4
	Note: Morphology assessment at d5 (21h of live imaging)
	Plotted

## Sheet: Fig5E
Fig5E
		0h					21h					Summary stats
		Ductal cells	Msc cells	Msc : DC ratio	Organoid Area (um)	Morphology	Ductal cells	Msc cells	Msc : DC ratio	Organoid Area (um)	Morphology	∆ Ductal cells	∆ Msc cells	∆ Organoid area
Experiment 1 (Expt143 (d3-d4)_ SCI confocal)	Position 1	63	0	0	13963	Cystic	111	0	0	31650	Cystic	1.7619	#DIV/0!	2.2667
	Position 2	18	4	0.222222	3020	Non-cystic	19	4	0.210526	3010	Non-cystic	1.05556	1	0.996689
	Position 4	5	3	0.6	1493	Cystic	4	3	0.75	1175	Cystic	0.8	1	0.787006
	Position 5_centre	5	1	0.2	7841	Cystic	4	1	0.25	1444	Non-cystic	0.8	1	0.18416
	Position 5_bottom right	13	0	0	2707	Cystic	21	0	0	5910	Cystic	1.61538	#DIV/0!	2.18323
	Position 5_bottom centre	1	1	1	305	Non-cystic	1	1	1	290	Non-cystic	1	1	0.95082
	Position 6	15	2	0.133333	1948	Non-cystic	18	2	0.11	2423	Non-cystic	1.2	1	1.24384
	Position 7	5	2	0.4	1489	Non-cystic	5	2	0.4	2120	Non-cystic	1	1	1.42377
	Position 8	40	9	0.225	8575	Cystic	38	9	0.24	5600	Non-cystic	0.95	1	0.653061
	Position 10_centre	1	2	2	865	Non-cystic	1	3	3	1511	Non-cystic	1	1.5	1.74682
	Position 12_top left	3	1	0.333333	886	Non-cystic	2	1	0.5	881	Non-cystic	0.666667	1	0.994357
	Position 12_top right	1	7	7	2051	Cystic	1	7	7	2103	Cystic	1	1	1.02535
	Position 13	30	1	0.0333333	10913	Cystic	40	1	0.03	17196	Cystic	1.33333	1	1.57574
	Position 14	9	1	0.111111	3702	Cystic	19	2	0.11	7118	Cystic	2.11111	2	1.92274
	Position 15	60	1	0.0166667	18194	Cystic	81	1	0.01	32050	Cystic	1.35	1	1.76157
Experiment 2 (Expt143 (d4-d5)_Spinning disk)	Position 2	65	0	0	7900	Cystic	170	0	0	23794	Cystic	2.61538	#DIV/0!	3.0119
	Position 3	40	0	0	11324	Cystic	70	0	0	19196	Cystic	1.75	#DIV/0!	1.69516
	Position 4	61	0	0	7444	Cystic	196	0	0	25560	Cystic	3.21311	#DIV/0!	3.43364
	^%Position 5	28	2	0.0714286	2512	Cystic	84	3	0.04	5600	Cystic	3	1.5	2.2293
	Position 6_left	30	1	0.0333333	4548	Cystic	64	1	0.02	8361	Cystic	2.13333	1	1.83839
	Position 6_right	55	0	0	7240	Cystic	152	0	0	16893	Cystic	2.76364	#DIV/0!	2.33329
	Position 7	60	0	0	9124	Cystic	120	0	0	36303	Cystic	2	#DIV/0!	3.97885
	Position 8_top	23	6	0.26087	2876	Cystic	16	6	0.38	2506	Non-cystic	0.695652	1	0.871349
	Position 8_bottom	5	0	0	1460	Cystic	5	0	0	1848	Cystic	1	#DIV/0!	1.26575
	Position 9	221	0	0	43171	Cystic	478	0	0	105100	Cystic	2.1629	#DIV/0!	2.4345
	Position 10	10	3	0.3	1704	Cystic	7	3	0.43	1078	Non-cystic	0.7	1	0.632629
	^Position 11	11	3	0.272727	1817	Non-cystic	11	5	0.45	1581	Non-cystic	1	1.66667	0.870116
	Position 12_right	5	0	0	1770	Cystic	6	0	0	1790	Cystic	1.2	#DIV/0!	1.0113
	Position 14	4	1	0.25	1332	Non-cystic	4	1	0.25	1322	Non-cystic	1	1	0.992492
	Position 15_middle	12	0	0	8487	Cystic	10	0	0	2382	Non-cystic	0.833333	#DIV/0!	0.280665
	Position 15_right	37	0	0	7721	Cystic	100	0	0	27699	Cystic	2.7027	#DIV/0!	3.58749
	Position 16	5	1	0.2	1547	Non-cystic	5	1	0.2	1228	Non-cystic	1	1	0.793794
	Position 17	4	3	0.75	711	Non-cystic	4	3	0.75	872	Non-cystic	1	1	1.22644
	Position 18	10	0	0	6664	Cystic	10	0	0	8752	Cystic	1	#DIV/0!	1.31333
	Position 20	1	1	1	1520	Cystic	1	1	1	970	Non-cystic	1	1	0.638158
	Position 21	36	0	0	13019	Cystic	47	0	0	23764	Cystic	1.30556	#DIV/0!	1.82533
	Position 23	43	3	0.0697674	6019	Cystic	70	2	0.03	17829	Cystic	1.62791	0.666667	2.96212
Experiment 3 (Expt137 (d4d5)_spinning disk)	Position 0	30	2	0.0666667	3867	Cystic	70	2	0.03	9669	Cystic	2.33333	1	2.50039
	Position 1	20	0	0	5104	Cystic	21	0	0	3678	Non-cystic	1.05	#DIV/0!	0.720611
	Position 3	29	0	0	3266	Cystic	90	0	0	9868	Attached	3.10345	#DIV/0!	3.02143
	Position 4	8	0	0	1648	Cystic	14	0	0	3282	Cystic	1.75	#DIV/0!	1.9915
	Position 5	12	0	0	3458	Cystic	12	0	0	8426	Cystic	1	#DIV/0!	2.43667
	Position 6	12	1	0.0833333	1560	Cystic	25	1	0.04	4531	Cystic	2.08333	1	2.90449
	Position 7	27	0	0	5606	Cystic	70	1	0.01	12356	Cystic	2.59259	#DIV/0!	2.20407
	Position 8	1	11	11	1416	Non-cystic	1	11	11	1215	Non-cystic	1	1	0.858051
	Position 9	32	4	0.125	4527	Cystic	24	5	0.21	2895	Non-cystic	0.75	1.25	0.639496
	Position 10	27	6	0.222222	5158	Cystic	48	7	0.15	9681	Cystic	1.77778	1.16667	1.87689
	Position 13	2	4	2	1048	Non-cystic	2	5	2.5	891	Non-cystic	1	1.25	0.850191
	Position 14	15	0	0	4710	Cystic	30	0	0	12259	Cystic	2	#DIV/0!	2.60276
	Position 15	2	4	2	857	Non-cystic	2	4	2	1126	Non-cystic	1	1	1.31389
	Position 16	25	0	0	7390	Cystic	42	0	0	12085	Cystic	1.68	#DIV/0!	1.63532
	Position 17	28	0	0	2216	Non-cystic	63	0	0	9548	Attached	2.25	#DIV/0!	4.30866
	Position 18	8	0	0	1045	Non-cystic	14	0	0	1762	Non-cystic	1.75	#DIV/0!	1.68612
	Position 20	10	2	0.2	3420	Cystic	10	2	0.2	2432	Non-cystic	1	1	0.711111
	Position 21	8	0	0	1726	Cystic	16	0	0	3282	Cystic	2	#DIV/0!	1.90151
	Position 23	12	1	0.0833333	1961	Cystic	21	1	0.05	5928	Cystic	1.75	1	3.02295
	Position 24	14	2	0.142857	2225	Cystic	22	2	0.09	5010	Cystic	1.57143	1	2.25169
	Position 24_2	7	2	0.285714	656	Non-cystic	6	4	0.67	832	Non-cystic	0.857143	2	1.26829
	Non-chimera	Plotted
	Chimera

[truncated: 27 more sheets: Fig5G, Fig6CD, Fig6F, Fig6H, Fig7C, Fig7F, Fig7H, FigS1H, FigS3C,  FigS3D, FigS4J, FigS4K, FigS4L, FigS5A, FigS5F_in vivo, FigS5F_in vitro , FigS5G, FigS5H, FigS6B, FigS6D …]
