# Supplementary material for: Dynamic cell contacts between periportal mesenchyme and ductal epithelium act as a rheostat for liver cell proliferation
Source: Cell Stem Cell. 2021 Nov 4;28(11):1907–1921.e8. doi: 10.1016/j.stem.2021.07.002 (PMC8577825; doi:10.1016/j.stem.2021.07.002)
Supplement: Methods S1 — Related to STAR Methods S1A: List of primary antibodies; S1B: List of secondary antibodies; S1C: qRT-PCR primers; S1D: siRNA oligos; S1E: Parameters of FIJI script analysis. [file mmc3.xlsx]

## Sheet: MethodsS1A primary antibodies
Table 1. List of primary antibodies
Primary antibody name	Catalogue number	Company / origin	Host species	Dilution	Application
Sca1-FITC	11-5981-81	ThermoFisher Scientific	Rat	1:100	Flow, IHC (Frozen)
Sca1-PE	12-5981-82	ThermoFisher Scientific	Rat	1:100	Flow, IHC (Frozen)
Sca1-Super Bright 436	62-5981-82	ThermoFisher Scientific	Rat	1:100	Flow, IHC (Frozen)
Sca1, unconjugated	14-5981-85	ThermoFisher Scientific	Rat	1:100	Flow, IHC (Frozen)
EpCAM-APC	17-5791-80	ThermoFisher Scientific	Rat	1:100	Flow
CD31-PECy7	ab46733	Abcam	Rat	1:100	Flow
CD31-PECy7	561410	BD Biosciences	Rat	1:100	Flow
CD31	ab28364	Abcam	Rabbit	1:50	IHC (Frozen)
CD45-PECy7	BD 552848	BD Bioscience	Rat	1:100	Flow
CD45-APC	17-0451-83	ThermoFisher Scientific	Rat	1:100	Flow, IHC (Frozen)
CD11b-PECy7	BD 552850	BD Bioscience	Rat	1:100	Flow
VEGFR3	AF743	R&D systems	Goat	1:200	IHC (Frozen)
Osteopontin (OPN)	AF808	R&D systems	Goat	1:60	IHC (Frozen)
Pancytokeratin (PCK)	Z0622	Dako	Rabbit	1:500	IHC (Frozen)
Keratin-19 (Krt19)	troma-III	Hybridoma bank	Rat	1:200	IF
F4/80	ab6640	Abcam	Rat	1:100	IHC (Frozen)
Desmin	ab8592	Abcam	Rabbit	1:100	IHC (Frozen)
Desmin	ab15200	Abcam	Rabbit	1:500	IHC (Frozen)/Spectral unmixing
Vimentin	ab92547	Abcam	Rabbit	1:300	IHC (Frozen)
Smooth muscle actin (SMA)	ab5694	Abcam	Rabbit	1:200	IHC (Frozen)
CD34	ab81289	Abcam	Rabbit	1:100	IHC (Frozen)
CD34-eFluor660	50-0341-82	ThermoFisher Scientific	Rat	1:100	Flow
PDGFRa	AF1062-SP	R&D systems	Goat	1:500	IHC (Frozen)
Reelin	AF3820-SP	R&D systems	Goat	1:100	IHC (Frozen)
Ki67	RM 9106 S1	ThermoFisher Scientific	Rabbit	1:200	IHC (Frozen)
Elastin	CL55041AP	Cedarlane Laboratories Limited	Rabbit	1:200	IHC (Frozen)
E-cadherin	610405	BD Bioscience	Mouse	1:250	IF
B-catenin	610153	BD Bioscience	Mouse	1:250	IHC (Frozen)
Phospho-Histone He (Ser10)	9701	Cell Signalling Technology	Rabbit	1:500	IF
Cleaved Caspase 3 (Asp175)	9664	Cell Signalling Technology	Rabbit	1:500	IF

## Sheet: MethodsS1B Secondary antibodies
Table 2. List of fluorophore-conjugated secondary antibodies and probes
Secondary antibody name	Catalogue number	Company	Host species	Species reactivity	Dilution	Application
Anti-Rabbit IgG Alexa Fluor 488	A21206	ThermoFisher Scientific	Donkey	Rabbit	1:250	IF/IHC(Frozen)
Anti-Rabbit IgG Alexa fluor 568	A10042	ThermoFisher Scientific	Donkey	Rabbit	1:250	IF/IHC(Frozen)
Anti-Rabbit IgG Alexa fluor 647	A31573	ThermoFisher Scientific	Donkey	Rabbit	1:250	IF/IHC(Frozen)
Anti-Rat IgG Alexa fluor 488	A21208	ThermoFisher Scientific	Donkey	Rat	1:250	IF/IHC(Frozen)
Anti-Rat IgG Alexa fluor 594	A21209	ThermoFisher Scientific	Donkey	Rat	1:250	IF/IHC(Frozen)
Anti-Rat IgG Alexa fluor 405	ab175670	Abcam	Donkey	Rat	1:250	IF/IHC(Frozen)
Anti-Goat IgG Alexa fluor 488	A11055	ThermoFisher Scientific	Donkey	Goat	1:250	IF/IHC(Frozen)
Anti-Goat IgG Alexa fluor 568	A11057	ThermoFisher Scientific	Donkey	Goat	1:250	IF/IHC(Frozen)
Anti-Goat IgG Alexa fluor 647	A21447	ThermoFisher Scientific	Donkey	Goat	1:250	IF/IHC(Frozen)
Anti-Goat igG Alexa fluor 633	A-21082	ThermoFisher Scientific	Donkey	Goat	1:250	IF/IHC(Frozen)
Anti-Mouse IgG Alexa fluor 488	A21202	ThermoFisher Scientific	Donkey	Mouse	1:250	IF/IHC(Frozen)
Anti-Mouse IgG Alexa fluor 647	A31571	ThermoFisher Scientific	Donkey	Mouse	1:250	IF/IHC(Frozen)
Hoechst 33342	H3570	ThermoFisher Scientific	N/A	All	1:500	IF/IHC(Frozen)
SiR DNA	CY-SC007	SpiroChrome	N/A	All	1:1000	IF/IHC(Frozen)
DAPI	BD564907	BD Bioscience	N/A	All	1:1000	IF/IHC(Frozen)
Alexa Fluor Phalloidin 647	A22287	ThermoFisher Scientific	N/A	All	1:500	IF/IHC(Frozen)

## Sheet: MethodsS1C qPCR primers
Table 3. List of RT-qPCR primers
Gene symbol	Gene name	Species	Forward primer	Reverse primer
18S	18S ribosomal RNA	Mouse	CCCCTCGATGCTCTTAGCTG	GAACCGCGGTCCTATTCCAT
Acta2 /aSma	actin, alpha 2, smooth muscle, aorta	Mouse	AGCCATCTTTCATTGGGATGG	CCCCTGACAGGACGTTGTTA
Cd34	CD34 antigen	Mouse	ACACCAGCCATCTCAGAGAC	GGGAAGTCTGTGGTTGTGAAAA
Ccn2 / Ctgf	cellular communication network factor 2 / Ctgf	Mouse	AAGGGCCTCTTCTGCGATTT	GCTGCTTTGGAAGGACTCAC
Cd31 / Pecam	platelet/endothelial cell adhesion molecule 1	Mouse	GTAGCCACCTCCAAGCAAAG	AACTTCGGCTTGGGAAACAG
Cxcl12	C-X-C motif chemokine ligand 12	Mouse	TTCTTCGAGAGCCACATCGC	TTGTTGTTCTTCAGCCGTGC
Dll1	delta like canonical Notch ligand 1	Mouse	ATGGATCTCTGCGGCTCTTC	CAGTACCTCCCGGAGAAGC
Dll3	delta like canonical Notch ligand 2	Mouse	GTGAAGATCCTGACTCTGCCT	AGGCCGCCATTCTGACAT
Dll4	delta like canonical Notch ligand 4	Mouse	TCCTCACAGTGACAAGAGCT	TGGTACATAGAGTCCCTGGGA
Fgf7	fibroblast growth factor 7	Mouse	CCCAGTGGTACCTGAGGATT	TCCCTTCCTTGTTCATGGCA
Gapdh	glyceraldehyde-3-phosphate dehydrogenase	Mouse	TCTTGTGCAGTGCCAGCCT	CAATATGGCCAAATCCGTTCA
Hes1	hes family bHLH transcription factor 1	Mouse	CCGGCATTCCAAGCTAGAGA	GGTATTTCCCCAACACGCTC
Hgf	hepatocyte growth factor	Mouse	CTGCTTCATGTCGCCATCC	CACACTCATCTGCAGAGTTCA
Hprt1	hypoxanthine guanine phosphoribosyl transferase	Mouse	AAGCTTGCTGGTGAAAAGGA	TTGCGCTCATCTTAGGCTTT
Igf1	insulin-like growth factor 1	Mouse	TGGACCAGAGACCCTTTGC	CGGAAGCAACACTCATCCAC
Il6	interleukin 6	Mouse	GTCGGAGGCTTAATTACACATGT	CAAGTGCATCATCGTTGTTCA
Jag1	jagged 1	Mouse	AGGTCCTACACTTTGCTGGT	CGGCTAGGGTTTATCATGCC
Jag2	jagged 2	Mouse	CCTCCTGCTGCTTTGTGATC	CTGGATCAGGCTGCTGTCA
Krt19	keratin 19	Mouse	CACGCTCTGGATCTGTGACA	GTCCTACAGATTGACAATGC
Notch1	Notch 1	Mouse	CTGTGAACTGCCCTATGTGC	GTACAGTACTGACCCGTCCA
Notch2	Notch 2	Mouse	CTGTGTGGACGGCATCAATC	CTTGCGACAGGGGTTGGA
Notch3	Notch 3	Mouse	CAACGCCCAGGATCATTCG	GCCAGGATCAGTGCAGTAGA
Notch4	Notch 4	Mouse	GACCTGCTTGCAACCTTCC	TGGTTCAGGCAGGGATTAGA
Reln	Reelin	Mouse	GAGGTGCTCATTTCCCTGCA	GCTCTGAGAAGACTGGATGC
Rspo1	R-spondin 1	Mouse	CTGGTTCTGAGCTGGACACA	GCAACCGTTGACTTCTGAACA
Rspo3	R-spondin 3	Mouse	CCTTGACAGTTGCCCAGAAG	TCCTTTCTTCATACATGGACTCC
Sca1 / Ly6a	Lymphocyte antigen 6 complex, locus A	Mouse	GCTGATTCTTCTTGTGGCCC	AGGGGCAGGTAATTGATGGG
Tgfbr1	transforming growth factor, beta receptor I	Mouse	CGACGCTGTTCTATTGGTGGAATC	TGCTCCATTGGCATACCAGC
Tgfbr2	transforming growth factor, beta receptor II	Mouse	GACTTGACCTGTTGCCTGTG	ATTCTAGAACTTCCGGGGCC
Thy1	thymus cell antigen 1	Mouse	AGTCCAGAATCCAAGTCGGAA	AAGGTTTTGGTTCACCAGGC
Wwtr1	WW domain containing transcription regulator 1 /Taz	Mouse	ACCAACAGTAGCTCAGATCCT	TCTTCTGGAGTTGTGGGGAC
Vegfr3	FMS-like tyrosine kinase 4 / Flt4	Mouse	CAAGTGTGTGGTCGTCAACA	CAGAAGGCTCCGACTCGATA
Vim	vimentin	Mouse	GATCAGCTCACCAACGACAA	TTTCGGCTTCCTCTCTCTGG
Yap1	yes-associated protein 1	Mouse	GGACTCCGAATGCAGTGTCT	CGCTGTCTGTGCTCTCATCT

## Sheet: MethodsS1D siRNA oligos
Table 4. Sequences of siRNA used for gene knock-down
Pool Catalog Number (Dharmacon)	Duplex Catalog Number (Dharmacon)	Gene Symbol	GENE ID	Gene Accession	GI Number	Sequence
L-041110-00	J-041110-05	Notch1	18128	NM_008714	31543331	CAAGAUUGAUGGCUACGAA
L-041110-00	J-041110-06	Notch1	18128	NM_008714	31543331	GAGCGUAUGCACCACGAUA
L-041110-00	J-041110-07	Notch1	18128	NM_008714	31543331	AGACAGCUAUGGUACUUAU
L-041110-00	J-041110-08	Notch1	18128	NM_008714	31543331	GCCCGUGGAUUCAUCUGUA
L-044202-01	J-044202-09	Notch2	18129	NM_010928	33859591	GUGAAUGGUUUCCGGUGUA
L-044202-01	J-044202-10	Notch2	18129	NM_010928	33859591	CCUGAAUGCUGGAACGUGU
L-044202-01	J-044202-11	Notch2	18129	NM_010928	33859591	AGAAGUGUCUGAACGAGAA
L-044202-01	J-044202-12	Notch2	18129	NM_010928	33859591	GCACCUGCACCAACCGAAA
L-047867-01	J-047867-09	Notch3	18131	NM_008716	6679095	CCACGUGUCUUGACCGAAU
L-047867-01	J-047867-10	Notch3	18131	NM_008716	6679095	GAACGUGUGUAGACGGUGU
L-047867-01	J-047867-11	Notch3	18131	NM_008716	6679095	GCACUUUGUGUGAGCGAAA
L-047867-01	J-047867-12	Notch3	18131	NM_008716	6679095	GGAAUAGGCUUUCGCUGCA
L-040617-00	J-040617-05	Tgfbr1	21812	NM_009370	40254607	GGGCAGUUACUACAACAUA
L-040617-00	J-040617-06	Tgfbr1	21812	NM_009370	40254607	CUAGAUCGCCCUUUCAUUU
L-040617-00	J-040617-07	Tgfbr1	21812	NM_009370	40254607	GCGAAGGCAUUACAGUGUU
L-040617-00	J-040617-08	Tgfbr1	21812	NM_009370	40254607	UGACAGCUUUGCGAAUUAA
L-040618-00	J-040618-05	Tgfbr2	21813	NM_029575	27363475	UGGAAGAGUGCAACGAUUA
L-040618-00	J-040618-06	Tgfbr2	21813	NM_029575	27363475	GAUCGUGUGUGAGACUUUG
L-040618-00	J-040618-07	Tgfbr2	21813	NM_029575	27363475	AGAACGACUUGACCUGUUG
L-040618-00	J-040618-08	Tgfbr2	21813	NM_029575	27363475	GAAGAUGGCUCGCUGAACA
L-046247-01	J-046247-09	Yap1	22601	NM_009534	6678614	CCGAAAUCUUGGACGUGGA
L-046247-01	J-046247-10	Yap1	22601	NM_009534	6678614	GAAUAAAGGAUGGCGUCUU
L-046247-01	J-046247-11	Yap1	22601	NM_009534	6678614	UCUUAAAUCACAACGAUCA
L-046247-01	J-046247-12	Yap1	22601	NM_009534	6678614	AAGGAGAGACUGCGGUUGA
L-041057-01	J-041057-09	Wwtr1	97064	NM_133784	84370279	CAAUUUAUGUCCACGUUAA
L-041057-01	J-041057-10	Wwtr1	97064	NM_133784	84370279	CCAUUGAAAUAGAAACGCA
L-041057-01	J-041057-11	Wwtr1	97064	NM_133784	84370279	GAGAUGACCUUCACGGCCA
L-041057-01	J-041057-12	Wwtr1	97064	NM_133784	84370279	AUGUAUUGGCAGACGAGAA

## Sheet: MethodsS1E FIJI parameters
Table 5. Parameter sets used by Liver Cell Distances to map signal areas
Label	Type	Sigma	K	Threshold	Minimum	Fill Holes	Watershed
SCA1	Lumen boundary	1	6	Otsu (2)	50	no	no
Hoescht	Nuclei	1.5	5	Otsu	50	yes	yes
OPN	Cell clusters at lumen boundary	1	-	Kapur (3)	50	no	no
GFP	Cell clusters	0.5	5	Otsu	50	no	yes
