# Supplementary material for: Dynamic cell contacts between periportal mesenchyme and ductal epithelium act as a rheostat for liver cell proliferation
Source: Cell Stem Cell. 2021 Nov 4;28(11):1907–1921.e8. doi: 10.1016/j.stem.2021.07.002 (PMC8577825; doi:10.1016/j.stem.2021.07.002)
Supplement: Data S1 — RNA-sequencing analysis and gene list, related to Figures 2 and 4 [file mmc4.xlsx]

## Sheet: 1. Summary
Sheet 1	1. Summary
Sheet 2	2. TPM_RNAseq (Fig2D)	RNAseq	All genes from SCA1+ PDGFRa+, SCA1-PDGFRA+, SCA1+PDGFRA- and DCs at t0 after liver isolation
Sheet 3	3. Gene list dendogram (Fig4D)	RNAseq	2000 most-variable genes used for hierarchical clustering
Sheet 4	4. Log2TPM_RNAseq (Fig4E)	RNAseq	All genes from DC and Msc SCA1+ cells at t0 after sorting and after 15 days of culture alone or co-culture in a transwell

## Sheet: 2. TPM_RNAseq (Fig2C)
RNAseq. TPMs of all genes from DC (EpCAM+) and PDGFRa+SCA1+, PDGFRa+SCA1-, PDGFRa-SCA1+ niche (EpCAM-CD31-CD45-CD11b-) at t0 after liver isolation A, E, F are biological replicates
Gene name	DC_A	DC_E	DC_F	MSC_SCA1-PDGFRA+_A	MSC_SCA1-PDGFRA+_E	MSC_SCA1-PDGFRA+_F	MSC_SCA1+PDGFRA+_A	MSC_SCA1+PDGFRA+_E	MSC_SCA1+PDGFRA+_F	SCA1+PDGFRA-_A	SCA1+PDGFRA-_E	SCA1+PDGFRA-_F
4933401J01Rik	0	0	0	0	0	0	0	0	0	0	0	0
Gm26206	0	0	0	0	0	0	0	0	0	0	0	0
Xkr4	0.0298144	1.64582	1.78629	0	0	0	0	0	0.540768	0	0	0
Gm18956	0	0	0	0	0	0	0	0	0	0	0	0
Gm37180	0	0	0	0	0	0	0	0	0	0	0	0
Gm37363	0.880105	0	0.0763114	15.2729	0	0	0	0	0	0	0	0
Gm37686	0	0	0	0	0	0	0	0	0	0	0	0
Gm1992	0	0	0	0	0	0	0	0	0	0	0	0
Gm37329	0	0	0	0	0	0	0	0	0	0	0	0
Gm7341	0	0	0	0	0	0	0	0	0	0	0	0
Gm38148	0.142709	0	0.0603217	0	0	0	0	0	0	0	0	0
Gm19938	1.73374	1.69761	0	0	0	0	0	0	0.145509	0	0	0
Gm10568	0	0	0	0	0	0	0	0	0	0	0	0
Gm38385	0	0	0	0	0	0	0	0	0	0	0	0
Gm27396	0	0	0	0	0	0	0	0	0	0	0	0
Gm37381	0	0	0	0	0	0	0	0	0	0	0	0
Rp1	0	0	0	0	0	0	0	0	0	0	0	0
Gm6101	0.0809721	0	0	0	0	0	0	0.0809721	0	0	0	0
Gm37483	0	0	0	0	0	0	0	0	0	0	0	0
Sox17	0.0331248	0	2.25258	0	4.01421	0.0331248	0	0	1.10472	108.98	122.356	97.9583
Gm37587	0	0	0	0	0	0	0	0	0	8.0238	10.3384	0
Gm7357	0	0	0	0	0	0	0	0	0	0	1.92065	0
Gm22307	0	0	0	0	0	0	0	0	0	0	0	0
Gm38076	0	0	0	0	0	0	0	0	0	0	0	0
Gm37323	0	0	0	0	0	0	0	0	0	0	0	0
Gm7369	0	0	0	0	0	0	0	0	0	0	0	0
Gm6085	1.23598	0.974694	0.809943	0.487347	1.04136	0.988783	0.809943	2.47196	1.07216	0.61799	0.389878	0.925649
Gm6119	0	0	0	0	0	0	0	0	0	0	0	0
Gm25493	0	3.91679	0	0	0	0	0	0	0	0	0	0
Gm2053	0	0	0	0	0	0	0	0	0	0	0	0
Gm6123	0.636438	0.509885	0.134032	0.339923	0	0	0.134032	0.477328	0.339923	0	0.339923	0.268064
Mrpl15	11.9573	12.8183	9.14197	8.71493	11.2691	1.80664	8.96335	4.35828	5.30802	3.5574	12.103	6.91737
Gm37144	0.133023	0.120292	0.233872	0	0.233872	0	0.350808	0	0	0	0.120292	0
Lypla1	17.5292	13.5835	10.1463	0	15.9367	6.55856	15.1281	15.0012	7.46883	49.535	25.2628	17.2669
Gm37988	0	0	0	0	0	0	0	0	0	0	0	0
Tcea1	18.0886	18.3377	21.8152	15.2465	23.5096	12.2875	20.0149	15.8961	20.1191	13.6578	17.6566	12.4431
Gm6104	0	0	0	0	0	0	0	0	0	0	0	0
Gm37277	9.56138	0	1.76892	0	3.94606	0	5.03463	0	0.306757	0	33.4365	0
Rgs20	0	0	0.0401246	0	0	0	0	0.34289	0.169002	0	0	0
Gm17100	0	0	0	0	0	0	0	1.17462	0	0	0	0
Gm37079	0	0	0	0	0	0	0	0	1.44869	0	0	0
Gm16041	0	0	0	0	0	0	0	0	0	0	0	0
Gm17101	0	0	0	0	0	0	0	0	0	0	0	0
Atp6v1h	43.1752	40.6502	32.5369	18.7515	43.0007	62.9788	35.4922	48.8357	58.1232	42.4454	34.1101	34.361
Gm7182	0	0	0	0	0	0	0	0	0	0	0	0
Gm37567	0	0	0	0	0	0	0	0	0	0	0	0
Gm38264	0	0	0	0	0	0	0	0	0	0	0	0
Oprk1	0	0	0	0	0	0	0.017457	0	0	0	0	0
Gm36965	0	0	0	0	0	0	0	0	0	0	0	0
Gm22463	0	0	0	0	0	0	0	0	0	0	0	0
Gm37429	0	0	0	0	0	0	0	0	0	0	0	0
Npbwr1	0	0	0	0	0	0	0	0	0	0	0	0
Gm19214	0	0	0	0	0	0	0	0	0	0	0	0
Rb1cc1	31.0171	40.0509	28.8607	12.5215	14.4535	13.9958	14.8015	14.994	18.7124	15.8687	18.2303	26.3435
4732440D04Rik	0.940059	3.98323	0.923876	0.0334725	4.03866	3.82291	1.71577	4.01092	2.84517	8.58587	3.07947	7.04785
Fam150a	0	0	0	0	0	0	0	0	0	0	0	0
Gm2147	0	0	0	0	0	0	0	0	0	0	0	0.210448
Gm7417	0	0	0	0	0	0	1.18201	0	0	0	0	0
Gm19026	0	0	0	0	0	0	0	0	0	0	0	0
St18	0	0	0	0	0	0	0	0	0	0	0	0
Gm42492	0	0	0	0	0	0	0	0	0	0	0	0
Gm7449	0	0.257019	0	0	0	0	0	0	0	0.281091	0	0
Gm37108	0.290238	0	0.815118	0	0.543412	0	0.543412	0.580476	0.228882	0.580476	0.228882	0.271706
Gm37275	0	0	0	0	0	0	0	0	0	0	0	0
Gm37225	0	0	0	0	0	0	0	0	0	0	0	0
Gm37489	0	0	0	0	0	0	0	0	0	0	0	0
Gm5694	0	0	0	0	0	0	0	0	0	0	0	0
Pcmtd1	27.2242	19.4224	12.4888	12.4121	23.3	48.4619	26.3238	27.9844	21.8472	66.2788	85.1321	51.3635
Gm26983	0	0.356535	0.346589	0	0.346589	0	0	0	0	0	0.356535	0
Gm38372	0	0	1.34174	0	0	0	0	0	0	0	0	0
Gm9826	0	0	0.139868	0	0	0	0	0	0	0	0	0.83921
Nras-ps2	0	0	0	0	0	0	0	0	0	0	0	0
Gm23274	0	0	0	0	0	0	0	0	0	0	0	0
Gm19002	0	0	0	0	0	0	0	0	0	0	0	0
Gm26901	0.0418735	0.0990643	0.0783997	0	0	0.0418735	0.156799	0	0	0	2.60869	1.0584
Gm18984	0	0	0	0	0	0	0	0	0	0	0	0
Gm30414	0	0	0	0	0	0	0	0	0	0	0	0
Gm37791	0	0	0	0	0	0	0	0	0	0	0	0
Gm7470	0	0	0	0	0	0	0	0.0811876	0	0	0	0
Rps2-ps2	0	0	0	0	0.156426	0	0	0.179423	0.181327	0	0.362653	0.156426
Gm38216	0	0	0	0	0	0	0	0	0	0	0	0
Sntg1	0	0	0	0.0138591	7.31237	0	2.614	0.484278	0.138591	0	3.43706	0.854249
Gm38024	0	0	0	0	0	0	0	0	0	0	0	0
Gm16284	0	0	0	0.790357	0	0	0	0	0	0.344529	0.790357	0.399372
Gm38259	0	0	0	0	0	0	0	0	0	0	0	0
Gm23358	0	0	0	0	0	0	0	0	0	0	0	0
Gm37005	0	0	0	0	0	0	0	0	0	0	0	0
Gm15452	0	0.574215	0	0	0	0	0	0	0	0	0	0
Gm36964	2.09599	0.679174	1.54522	2.03752	3.86305	0.698665	2.31783	3.49332	2.03752	1.39733	2.7167	9.27131
Gm24276	0	0	0	0	0	0	0	0	0	0	0	0
Gm6152	0	0	0	0	0	0	0	0	0	0	0	0
Gm7445	0	0	0	0	0	0	0	0	0	0	0	0
Gm7493	0	0	0	0	0.214819	0	0	0	2.6518	0	0	0
Gm37629	0	0	0	0	0	16.3912	0	0.486867	0	0	0	0
Gm38008	0	0	0	0	0	0	0	0	0	0	0	0
Gm37143	0	0	0	0	0	0	0	0	0	0	0	0
Gm6187	0	0.159351	0	0	0.1441	0	0	0	0	0	0.159351	0.1441
Gm18299	0	0	0	0	0	0	0	0	0	0	0	0
Gm7512	0	0	0	0	0	0	1.30837	0	0	0	0	0
Gm24765	0	0	0	0	0	0	0	0	0	0	0	0
Gm18300	0	0	0	0	0	0	0	0	0	0	0	0
Rrs1	185.868	205.29	145.276	53.5976	204.85	127.332	149.269	183.359	314.943	35.8007	44.1338	60.3235
Adhfe1	8.5944	5.71984	1.85733	0.384527	8.52857	14.894	13.8352	33.8376	25.523	5.84959	0.769054	7.96
2610203C22Rik	0.77265	0.748314	0.617486	0	5.66964	0	0.926228	0.418519	0.585637	2.5755	0.260283	2.2454
Gm6161	0	0	0	0	0	0	0	0	0	0	0	0
3110035E14Rik	0	0	0	0.696445	0	0	0	0	0	0	0	0
Gm29520	0	0	0	0	0	0	0	0.134283	0	0	0	0
Mybl1	0.63778	0.760802	0.0295721	22.9704	4.52454	5.15326	1.0646	0.229601	4.35998	8.11257	5.7938	1.53775
Vcpip1	31.2431	43.1517	35.8432	34.286	18.4608	15.6285	19.4541	16.7871	31.7753	40.1677	20.8383	54.9568
1700034P13Rik	0	0	0	0	0	0	0	0	0	0.0600977	0	0.0487504
Sgk3	5.94161	4.24504	2.36514	0.891057	0	1.51079	0.95081	3.35168	3.10368	11.2357	5.72679	7.72533
Gm6195	0.447475	0	0	0	0	0	0	0	0	0	0	0.442777
Gm22607	0	0	0	0	0	0	0	0	0	0	0	0
Mcmdc2	0.613286	0.283514	0	0.0315015	0.0288038	0	0	0.383304	0	0	0	0
Snhg6	59.2191	36.7817	42.1338	15.5371	15.2532	14.6935	18.1288	27.4575	31.7084	15.7324	24.574	33.7571
Snord87	39.9721	23.8705	19.0085	1.83619	1.58404	0	11.0883	30.8875	11.0172	3.63382	0	12.6723
Tcf24	7.69809	7.81911	8.17827	0	0	0	2.30916	0.729676	0	0	0	0
E330040D14Rik	0.37206	0.660153	0	0	0	0	0	0	0	0	0	0
Ppp1r42	0	0	0	0	0	0	0	0	0	0	0	0
Gm15818	0	0	0	0	0	0	0	0	0	0	0	0
Gm24674	0	0	0	0	0	0	1.33015	0	0	0	0	0
Cops5	146.23	93.6178	69.4859	13.8006	23.6437	77.8409	38.5364	36.8668	27.2392	71.0614	29.7278	60.8554
Cspp1	9.82298	8.06475	9.14733	5.45269	7.03492	5.80684	2.65505	4.46123	3.29773	10.3716	3.41201	7.40314
1700047N06Rik	0	0	0	0	0	0	0	0	0	0	0	0
Arfgef1	31.3143	51.495	26.7892	9.10134	24.7888	13.7138	14.5975	16.3172	11.9173	9.98588	13.8896	37.8725
Gm26348	0	0.776513	0	0	41.8908	18.267	0	0	0	0	0	0
Gm37569	15.0136	8.22981	3.16181	0	0	0	0	0	0	0	0	0
Cpa6	0	0	0	0	0	0	0	0	0	0	0	0
Gm38005	0	0	0	0	0	0	0	0	0	0.0557292	0	0
Gm15604	0.351106	0.311487	0.511986	0.415316	0.127997	0.234071	0.511986	0.351106	0.830632	0.234071	0.622974	0.255993
Gm25253	0	0	0	0	0	0	0	0	0	0	0	0
Gm15603	0.280105	0.321283	0	0	0	0	0	0	0	0	0	0
Gm37133	0	0	0	0	0	0	0	0	0	0	0	0
Gm5522	0	0	0	0	0	0	0	0	0	0	0	0
Gm28659	0.239379	0.188775	0.672285	0.755099	0.672285	0.718138	0.44819	0.957518	0.566324	0.239379	0.377549	0.672285
Gm22963	0	0	0	0	0	0	0	0	0	0	0	0
Prex2	1.06611	0.202415	1.51052	5.52998	13.8618	7.95415	15.5381	11.0025	9.36776	79.2916	86.8441	62.5759
Gm24173	0	0	0	0	0	0	0	0	0	9.44844	0	0
Gm28686	0.558581	0	0	0.29834	0.705813	0.837872	0.235271	0.558581	0.895019	0.837872	0.59668	1.41163
Gm37410	0	0	0	0	0	0	0	0	0	0	0	0
A830018L16Rik	0	0	0.46861	0	0	0	0	0	0	0	0	0
Gm38178	0	0.0611797	0	0	0	0	0.22626	0	0	0	0.0611797	0.0754201
Gm29273	0	0	0	0	0	0	0	0	0	0	0	0
Gm38069	0	0	0	0	0.0745097	0.0642778	0	0	0	0	0	0
Gm7560	0.154039	0	0	0.350462	0.15846	0	0	0.154039	0.350462	0	0.175231	0.15846
Gm22633	0	0	0	0	0	0	0	0	0	0	0	0
Mir6341	0	0	0	0	0	0	0	0	0	0	0	0
Gm2383	0.791815	0.512311	0.587626	0.853851	0.195875	0.197954	0.783501	0.791815	0.17077	0.395908	0.34154	1.76288
Gm6216	0	0	0	0	0	0	0	0	0	0	0	0
Gm17644	0	0	0	0	0	0	0	0	0	0.0472422	0	0
Gm29663	0	0	0	0	0	0	0	0	0	0	0	0
Sulf1	0.377893	0.0141446	0.0122022	10.7074	4.57582	38.0412	8.70016	8.42562	20.3399	17.621	15.8136	22.8303
Slco5a1	0	0.0105302	1.35121	0	0.419695	7.31288	0.737025	0.826775	0.579162	0	0	0
Gm37162	0	0	0	0	0	0	0	0	0	0	0	0
Gm5250	0	0	0	0	0	0	0	0	0	0	0	0
Gm29283	0	0	0	0	0	0	0	0	0	0	0	0
Prdm14	0	0	0	0	0	0	0	0.262239	0	0	0	0
Ncoa2	11.6164	9.12914	6.91025	4.29222	6.62997	4.34871	4.49408	5.45674	4.95675	5.64736	12.4736	10.5345
Gm38376	1.53222	7.18626	0	0	0.075494	0	0	0.322572	0.317976	0	0	0
Gm37409	0	8.81452	3.01366	0	14.2906	19.944	0	0	0	0	0	0
Gm27881	0	0	0	0	0	0	0	0	0	0	0	0
Gm38223	0.652554	3.21778	11.0333	0	0	0	0	3.26277	0	0	0	0
Gm37702	0	0.776449	0	0	0	0	0	0	0	0	0	0
Gm23169	0	0	0	0	0	0	0	0	0	0	0	0
Gm38120	0.725008	1.37084	0.231756	0	0.0289695	0	0	0	3.72511	0	0	0.869085
Gm38380	0	0	1.82384	0	5.30571	0	0	0.68222	0	0.454813	8.06984	0
Gm29570	0	0	0	0	0	0	0	0	0	0	0	0
Gm7593	0	0	0	0	0.248057	0	0	0	0	0	0	0
Tram1	120.314	165.168	92.4862	188.052	153.648	73.5325	163.054	117.635	145.139	176.835	162.798	145.467
Lactb2	13.7548	10.5616	17.3159	17.6524	10.2306	3.83665	19.17	14.1221	25.2284	11.8773	12.7635	8.74073
Gm38319	7.89328	0	0	0	0	0	0	1.86568	0	0	0	6.85189
Xkr9	0	0.643979	0	0	0	0	0	0	0	0	6.15358	0
Gm26273	0	0	0	0	0	0	0	0	0	0	0	0
Gm5523	0.45489	0.747695	0.512748	0.747695	0.683664	0.15163	1.0255	0.45489	0.934619	0.45489	1.49539	0.341832
Gm36947	0	0	0	0	0	0	0	0	0	0	0	0
Gm25491	0	0	0	0	0	0	0	0	0	0	0	0
Gm37400	0	0	0	0	0	0	0	0	0.0383733	0	0	0
Eya1	0	0	0	0	0	0	0	0	0	0	0	2.50616
Gm22616	0	0	0	0	0	0	0	0	0	0	0	0
Gm37444	0	0	0	0	0	0	0	0	0	0	0	0
Gm9947	0	0	0	0	1.00862	0.226264	0.853444	1.47072	3.81798	1.69698	0	0
Msc	0	0	0.0593774	35.6736	9.61915	30.8165	9.44101	22.2523	41.8981	0.0731984	0	0
Gm37412	0	0	0	0	0.0393631	0	4.92039	0.420479	0	0	0	0
Smt3h2-ps4	0	0	0	0	0	0	0	0	0	0	0	0.548859
Rpl5-ps1	0.154738	0.150421	0.171115	0.150421	0	0.154738	0.171115	0	0.150421	0.464213	0	0
Trpa1	0	0	0	0	0	0	0	0	0	0	0	0
Gm26345	0	0	0	0	0	0	0	0	0	0	0	0
Gm10566	0	0.16039	0.138365	0	0.138365	0.317412	0.27673	0	0.320781	0.158706	0.320781	0.55346
Kcnb2	0	0	0	0.00912203	0.691669	0.907873	0.212821	1.41225	0	0	0	0
Gm38116	0	0	0	0	0	0	0	0	2.66257	0	0	0
Gm37138	0	0	0	0	0	0	0	0	0	0	0	0
Gm25227	0	0	0	0	0	0	0	0	0	0	0	0
Gm25168	0	0	0	0	0	0	0	0	0	0	0	0
Gm6060	0.742482	0.678898	0	0.678898	0	0	0	0.742482	0	0	0	0
Gm28669	0	0	0	0	1.70088	0	0	0	0	0	0	0
Terf1	21.4593	9.7796	17.0489	16.0302	4.21935	11.059	11.2859	9.36028	9.18146	6.7602	25.5107	14.9564
Gm37509	0	0	0	0	0	0	0	0	0	0	0	0
Sbspon	10.8375	6.64613	8.18531	0	0.06201	10.1223	0	0	2.3058	0	0	0.06201
Gm23259	0	0	0	0	0	0	0	0	0	0	0	0
Gm7634	0.571686	1.15551	1.49524	0.288877	0.249207	1.42922	0.747621	2.0009	0.577753	1.71506	2.02214	2.49207
4930444P10Rik	0	0	0	0	0	0	0	0	0	0	0	0
Rpl7	207.059	161.527	199.541	141.273	191.357	130.831	193.299	194.122	220.095	139.773	172.948	276.874
Rdh10	65.1648	60.0623	57.7387	71.7559	228.028	219.087	210.689	199.111	472.199	22.5253	17.5812	34.5034
Gm38249	0	0	0	0	0	0	0	0	0	0	0	0
Gm28095	0	0	0	0	0	0	0	0	0	0	0	0
Stau2	19.197	11.5926	13.6678	6.06148	5.26547	23.0088	4.97419	3.36984	3.6874	0	4.11675	0.134438
Gm7568	2.35489	0	0	0	0	0	0	0	0	0	0	0
Ube2w	44.6195	33.5444	39.3415	10.7901	25.6826	7.90643	24.6245	29.0334	36.6193	46.3044	35.4173	31.7105
Gm38342	1.06769	0.0902526	1.3347	8.16786	0	1.2998	5.9548	0.0464213	0.902526	0	0	1.23203
Tceb1	196.637	159.88	153.172	133.152	114.766	50.4583	110.768	110.958	164.13	109.16	135.307	123.664
D030040B21Rik	0	0	0	0	0	0	0.873658	0	0.391009	6.52777	0	3.13489
Gm7654	0	0.233893	0	0	0	0	0	0	0	0	0	0
Tmem70	82.372	78.9729	62.6571	28.4272	23.3487	28.0737	26.5997	58.7531	52.6739	56.7358	117.357	60.5883
Ly96	380.695	335.961	403.574	4.88617	54.2114	69.4298	65.7108	82.4478	122.894	219.472	373.718	264.668
Gm29649	0	0	0	0	0	0	0	0	0	0	0	0
Gm5828	2.07458	0.0849846	1.11652	1.35975	0	1.33366	1.2883	0	0.93483	1.48184	0.0849846	2.40482
Gm28376	0	0	0	0	0	0	0	0	0	0	0	0
4921511E07Rik	0	0	0	0	0	0	0	0	0	0	0	0
Jph1	0.254466	1.00336	1.5314	4.78747	4.01568	3.56253	7.21462	1.89032	3.81277	0	2.58007	0
Gm28783	0	0	0	0	0	0	0	0	0	0	0	0
Gdap1	0	0	0	0	0	0	0	0	0	0	0	0
Gm28784	0	0	0	0	0	0	0	0	0	0	0	0
Gm28785	0	0	0	0	0	0	0	0	0	0	0	0
Gm5251	0.334897	0	0	0	0	0	0	0	0.338451	0	0	0
Rbm6-ps1	0.106604	0.0964011	0.0937118	0.0482005	0.140568	0	0.0468559	0.106604	0	0.053302	0	0.0937118
Gm6075	1.4025	0	0.383463	0.622119	0.383463	0.350624	0.383463	0.350624	0.622119	0.350624	0.933179	0.766926
Gm25166	0	0	0	0	0	0	0	0	0	0	0	0
Pi15	0.0199063	0.0228328	0.0230751	14.9098	17.9063	13.3173	23.7212	22.1956	40.5282	0	0	0
Gm28154	0	0	0	8.81302	0.983895	0.669513	5.05066	2.00854	2.575	0	0	0
Gm16070	0	0	0	0	1.17752	0.29032	0.307966	0.0893292	1.00057	0	0	0
Crispld1	0	0	0	0	13.9386	17.7464	2.29798	2.09254	7.42581	0	3.07822	0
Gm28153	0	0	0	0	0.502611	0	0	0	0	0	0	0
Gm7690	0	0	0.218694	0	0.328041	0	0	0.0988818	0	0	0.0961232	0
Gm18775	0	0	0	0	0	0	0	0	0	0	0	0
Gm17969	0	0	0	0	0	0	0	0	0	0	0	0
RP24-571A14.6	0	0	0	0	0	0	0	0	0	0	0	0
Gm28755	0	0	0	0	0	0	0	0	0	0	0	0
Gm28756	0	0	0	0	0	0	0	0	0	0	0	0
Crisp4	0	0	0	0	0	0	0	0	0	0	0	0
Defb44-ps	0	0	0	0	0	0	0	0	0	0	0	0
Defb18	0	0	0	0	0	0	0	0	0	0	0	0
Defb41	0	0	0	0	0	0	0	0	0	0	0	0
Gm17837	0	0	0.172678	0	0	0	0	0	0.436386	0	0	0
Gm29006	0	0	0	0	0	0	0	0	0	0	0	0
Gm5252	0	0	0	0	0	0	0	0	0	0	0	0
Gm24075	0	0	0	0	0	0	0	0	0	0	0	0
Gm28343	0	0	0	0	0	0	0	0	0	0	0	0
Gm28344	0	0	0	0	0	0	0	0	0	0	0	0
Gm15825	0	0	0	0	0	0	0	0	0	0	0	0
Tfap2d	0	0	0	0	0	0	0	0	0	0	0	0
Gm10075	0	0	0	0	0	0	0	0	0	0	0.312088	0
Tfap2b	0	0	0	0	0	0	0	0	0	0	0	0
Gm28340	0	0	0	0	0	0	0	0	0	0	0	0
Gm28341	0	0	0.320286	0	0	0	0	0	0	0	0	0
Gm4849	0.0808945	0.19138	0.302917	0	0.151459	0	0	0.0808945	0	0.0808945	0	0
Gm24633	0	0	0	0	0	0	0	0	0	0	0	0
Gm38382	0	0	0	0	0	0	0	0	0	0	0	0
Pkhd1	103.868	113.641	82.2604	0.0260465	0.0714479	0.0105643	0.011908	0.0105643	1.01582	0.0105643	3.72466	0.011908
Gm37315	2.4445	0	4.03606	0	0	0	0	0	0	0	0	0
4930486I03Rik	0.401196	0	0.874439	0	0	0	0	0	0	0	0	0
Gm15795	0	0	0.243176	0	0.243176	0	0	0	0	0	0	0
Gm24162	0	0	0	0	0	0	0	0	0	0	0	0
Mir206	0	0	0	0	0	0	0	0	0	0	0	0
Gm28653	0	0	0	0	0	0	0	0	0	0	0	0
Mir133b	0	0	0	0	0	0	0	0	0	0	0	0
Il17a	0	0	0	0	0	0	0	0	0	0	0	0
Il17f	1.70727	0	0	0	0	0	0	0.0898561	0	0	0	1.76649
Mcm3	17.4565	16.3817	14.7876	0.0367302	8.72089	10.8571	14.9561	5.87562	18.7691	59.6929	72.4686	132.077
Gm20587	0	0	0	0	0	0	0	0	0	0	0	0
Gm28065	0	0	0	0	0	0	0	0	0	0	0	0
Gm24723	0	0	0	0	0	0	0	0	0	0	0	0
6720483E21Rik	0	0	0	0	6.27535	0	0	0	0	0	11.9812	0
Paqr8	6.66207	12.6287	3.20999	0	0.955645	4.90596	2.47488	4.20909	9.32656	22.2719	5.89842	2.67091
Gm24171	0	0	0	0	0	0	0	0	0	0	0	0
Gm28064	0	0	0	0	0	0	0	0	0	0	0	0
Efhc1	4.55627	0.859083	5.788	1.5034	0	3.30798	7.8138	5.5549	6.08517	7.11527	3.86587	0.5788
Tram2	5.57206	5.23625	5.7112	16.3059	30.3628	11.77	14.9945	15.0203	17.592	10.9019	13.9863	14.5791
Gm28287	0	0	0	0	0	0	0	0	0	0	0	0
Gm2693	0.318194	0	0	0	0	0	0	0	0	0.318194	0	0
Tmem14a	18.9192	5.10035	5.49915	0	7.83921	20.6928	13.6894	11.4697	14.893	0	1.93813	5.61615
Gm38224	0.131748	0.0640364	0.072846	0.0640364	0.072846	0.0658741	0.072846	0	0	0.197622	0	0
Gsta3	120.62	95.4124	73.5512	11.8836	5.53105	6.02055	24.7524	15.8692	22.4374	43.3967	60.6624	24.2817
Gm28836	0	0	0	0	0	0	0	0	0	0	0	0
Gm7094	0	0	0	0	0	0	0	0	0	0	0	0
Gm4956	1.68106	0.101345	0	84.5215	43.1507	2.35349	162.061	217.978	125.465	21.6297	7.39817	0.39407
Gm21909	0	0	0	0	0	0	0	0	0	0	0	0
Khdc1a	0	0	0	0	0	0	0	0	0	0	0	0
Gm16329	0	0	0	0	0	0	0	0	0	0	0	0
Gm16327	0	0	0	0	0	0	0	0	0	0	0	0
Khdc1c	0	0	0	0	0	0	0	0	0	0	0	0
Gm2709	0	0	0	0	0	0	0	0	0	0	0	0
Gm16533	0	0	0	0	0	0	0	0	0	0	0	0
Khdc1b	0	0	0	0	0	0	0	0	0	0	0	0
Gm16328	0	0	0	0	0	0	0	0	0	0	0	0
Kcnq5	0	0	0	0	2.3293	0	0	0	0	0	0	4.39772
Gm36949	0	0	0	0	0	0	0	0	0	0	0	0
Gm7658	1.0888	0.984595	0.717846	0.369223	0.358923	0.1361	0.478564	0.408301	0.123074	0.2722	0.492297	0.837487
Gm38243	0	0	0	0	1.66502	4.3498	0	0	0	0	0	1.78395
Gm26580	0	0	0	0	0	0	0	0	0	0	0	6.33093
Gm5696	0	0	0	0	0	0	0	0	0	0	0	0
Gm28239	0	0	0	0	0	0	0	0	0	0	0	0
Rims1	0.0526449	0	0	0	0	0.263225	1.68684	0.394837	0.312888	0	0	0
Gm26866	0	0	0	0	0	0	0	0	0	0	0	0
Gm7761	0	0	0	0	0	0	0	0	0	0	0	0
Gm29506	0	0	0	0	0	0	0	0	0	0	0	0
4933415F23Rik	0	0	0	0	0	0	0	0	0	0	0	0
Gm24176	0	0	0	0	0	0	0	0	0	0	0	0
Gm6420	2.18633	1.10476	0.381221	0.441905	0.381221	0.655898	0.381221	1.3118	0.441905	0.87453	1.54667	1.33428
Mir30a	0	0	0	0	0	0	0	0	0	0	0	0
Gm27028	8.54152	1.89442	1.8683	0	28.0245	6.40614	6.07198	0	3.78885	7.26029	1.51554	15.8806
Mir30c-2	0	0	0	0	0	0	0	0	0	0	0	0
Gm29107	0	0	0.920742	0	0	0	0	0	0	0	0	0.920742
Gm20954	0	0	0	0	0	0	0	0	0	0	0	0
Ogfrl1	0.988236	0.294197	0.447429	1.95431	1.49143	12.916	0.633857	1.88454	5.27454	5.58468	0.0210141	0.0372857
Gm7784	0.18371	0.144874	0.34396	0.434621	0.515939	0.18371	0.515939	0.551129	0.144874	0.734839	0.434621	1.03188
Gm28822	0	0	0	0	0	0	0	0	0	0	0	0
B3gat2	0.624439	0.563661	0.221955	0.086717	2.78677	0	0.0493234	0.31222	0	0	0	0.764513
Smap1	9.2185	15.7952	7.14979	2.86712	9.81905	10.2757	12.6313	10.1065	9.74822	22.7502	15.4303	13.5369
Sdhaf4	15.5687	44.2789	8.6886	66.5223	6.3935	1.16765	22.2953	23.5477	11.8493	50.7929	144.686	34.5905
Gm26524	0	0	0	0	0	0	0	0	0	0	0	0
Fam135a	36.9206	28.9556	33.338	30.3794	20.3799	24.148	8.16581	6.94722	20.3597	23.5969	19.8614	20.5702
Gm37580	0	0	0	0	0	0	0	0	0	0	0	0
Gm26607	0	0	0	0	0	0	0	0	0	0	0	0
Col9a1	0	0	0	0	0	0	0	0	0	0	0	0
Col19a1	0	0	0	0	0	0	0	0	0	0	0	0
Gm26418	0	0	0	0	0	0	0	0	0	0	0	0
Tubb4b-ps2	0	0.321496	0.763297	0.321496	0.254432	0	0.127216	0.271786	0.107165	0.135893	0.107165	0.127216
Gm28439	0	0	0	0	0	0	0	0	0	0	0	0
Gm10222	0	0	0	0	0	0	0	0	0	0	0	0
Gm28438	0	0	0	0	0	0	0	0	0	0	0	0
Gm28437	0	0	0	0	0	0	0	0	0	0.217226	0	0
Gm10925	0	0	0	0	0	0	0	0	0	0	0	0
Gm28661	0	0	0	0	0	0	0	0	0	0	0	0
Gm29216	0.692697	0	0.378787	0.307266	1.13636	0	0.757573	0.692697	0	0.346348	0	0
Lmbrd1	62.5528	68.2064	65.2068	31.7916	60.939	42.7196	72.0354	43.0561	68.7772	59.3554	59.9304	102.276
Gm28594	0	0	0	0	0	0	0	0	0	0	0	0
Gm28237	0	0	0	0	0	0	0	0	0	0	0	0
Gm9443	0	0.417655	0.185263	1.67062	0.55579	0.685158	0.185263	0.456772	0.208828	0.228386	1.67062	0.370527
Gm29414	0	0	0	0	0	0	0	0	0	0	0	0
Adgrb3	0	0	0	0	0	0	0	0	0	0	0	0
Gm15702	0	0	0	0	0	0	0	0	0	0	0	0
Gm20172	0	0	0	0	0	0	0	0	0	0	0	0
Gm22260	0	0	0	0	0	0	0	0	0	0	0	0
Gm37543	0	0	0	0	0	0	0	0	0	0	0	0
Gm37331	0	0	0	0	0	0	0	0	0	0	0	0
Gm37211	0	0	0	0	0	0	0	0	0	0	0	0
Gm37862	0	0	0	0	0	0	0	0	0	0	0	0
Gm38286	0	0	0	0	0	0	0	0	0	0	0	0
Gm37880	0	0	0	0	0	0	0	0	0	0	0	0
Gm25294	0	0	0	0	0	0	0	0	0	0	0	0
Gm37011	0	0	0	0	0	0	0	0	0	0	0	0
Gm29214	0	0	0	0	0	0	0	0	0	0	0	0
Gm37051	0	0	0	0	0	0	0	0	0	0	0	0
Gm38260	0	0	0	0	0	0	0	0	0	0	0	0
Gm37628	0.0312662	0	0	0	0	0	0	0	0	0	0	0
8030445P17Rik	0	0	0	0	0	0	0	0	0	0	0	0
Gm38198	0	0	0	0	0	0	0	0	0	0	0	0
Gm37077	0	0	0	0	0	0	0	0	0	0	0	0
Gm37895	0	0	0	0	0	0	0	0	0	0	0	0
Gm36952	0	0	0	0	0	0	0	0	0	0	0	0
Gm37602	0	0	0	0	0	0	0	0	0	0	0	0
2900022M07Rik	0	0	0	0	0	0	0	0	0	0	0	0
2900002M20Rik	0	0	0	0	0	0	0	0	0	0	0	0
Gm9884	0	0	0	0	0	0	0	0	0	0	0	0
Gm18443	0	0	0	0	0	0	0	0	0	0	0	0
Gm19123	0	0	0	0	0	0	0	0	0	0	0	0
Gm24064	0	0	0	0	0	0	0	0	0	0	0	0
4931408C20Rik	0	0	0	0	0	0	0	0	0	0	0	0
n-R5s209	0	0	0	0	0	0	0	0	0	0	0	0
Gm19641	0	0	0	0	0	0	0	0	0	0	0	0
Gm5524	0.0715684	0	0	0	0.0907537	0	0	0	0	0	0	0
Gm18776	0	0	0	0	0	0	0	0	0	0	0	0
Gm19028	0.0717973	0	0	0	0	0.287189	0	0	0.163349	0	0.0816747	0.221573
Gm38089	0	0	0	0	0	0	0	0	0	0	0	0
Gm7846	0	0	0	0	0	0	0	0	0	0	0	0
Gm597	0	0	0	0	0	0	0	0	0	0	0	0
Gm5697	0	0	0	0	0	0	0	0	0	0	0	0
Gm6462	0	0	0	0	0	0	0	0	0	0	0	0
Gm18033	0	0	0	0	0	0	0	0	0	0	0	0
Gm25586	0	0	0	0	0	0	0	0	0	0	0	0
Gm22679	0	0	0	0	0	0	0	0	0	0	0	0
Gm23785	0	0	0	0	0	0	0	0	0	0	0	0
Mir6342	0	0	0	0	0	0	0	0	0	0	0	0
Gm5525	0.735275	2.16866	1.94815	3.13251	1.94815	0.735275	4.01807	1.57559	3.61444	2.10079	2.65059	3.89631
Gm7858	0.2162	0	0.222404	0	0	0	0	0	0	0.2162	0.245943	0
Gm23771	0	0	0	0	0	0	0	0	0	0	0	0
Gm27430	0	0	0	0	0	0	0	0	0	0	0	0
Gm9898	0	0.237401	0	0	0	0	0	6.19181	0	0	0	0
Gm6473	0.114327	0	0	0	0	0.114327	0	0	0	0	0	0
Gm2914	0	0	0	0	0	0	0	0	0	0	0	0
Phf3	58.1104	73.9176	51.0113	17.8488	9.50151	14.8992	10.9353	16.2417	16.005	10.4162	10.3456	20.4469
Gm37522	0.876956	5.64992	2.43703	0	0	0	0	1.6991	0.775479	0	0	0
Gm37906	3.83072	3.50967	1.15202	0	2.79144	0	4.60809	0	0.455801	0	2.279	0
Ptp4a1	166.116	128.825	151.244	56.8185	109.852	66.0856	81.8471	94.6784	97.1895	24.9263	19.6215	35.9273
Gm5698	0	0	0	0	0	0	0	0	0	0	0	0
Gm9458	0	0	0	0	0	0	0	0	0	0	0	0
Gm5699	1.48798	0	0	0	0	0	0	0	0	0	0	0
Gm29669	0	0	0.514784	0	0	0	0	0	0	0	0	0
Gm28644	0	0	0	0	0	0	0	0	0	0	0	0
Gm27362	0	0	0	0	0	0	0	0	0	0	0	0
4931428L18Rik	0	0	0	0	0	0	0	0	0	0	0	0
Gm29128	0	0	0	0	0	0	0	0	0	0	0	0
Gm7893	2.26784	0	0	0	0	0	0	0	0	0	0	0
Lgsn	2.36658	3.21642	1.99211	0	0	0	0	0	0	0	0	0
Pih1d3	0	0	0	0	0	0	0	0	0	0	0	0
Gm26145	0	0	0	0	0	0	0	0	0	0	0	0
Gm4850	0	3.95554	0	0	0	0	0	0	0	0	0	0
Gm28645	0	0	0	0	0	0	0	0	0	0	0	0
Gm6489	0	0	0	0	0	0	0	0	0	0.193213	0	0
Gm10307	0	0	0	0	0	0	0	0	0	0	0	0
Gm19680	0.24017	0.189399	0.337253	0	0.112418	0	0	0	0.0946993	0.24017	0.0946993	0.337253
Gm23032	0	0	0	0	0	0	0	0	0	0	0	0
Gm7910	0	0	0	0	0	0	0	0	0	0	0	0
Khdrbs2	0.01469	0	0	0	0	0	0.033117	0	0	0.01469	0	0.0165585
Gm25814	0	0	0	0	0	0	0	0	0	0	0	0
Gm37999	0	0	0	0	0	0	0	0	0	0	0	0
Gm37110	0	0	0	0	0.0826022	0	0	0	0	0	0	0
Gm37911	0	0	0	0	0	0	0	0	0	0	0	0
Gm9839	0	0	0	0	0	0	0	0	0	0	0	0
Gm37792	0	0	0	0	0	0	0	0	0	0	0	0
Gm5415	0	0	0	0	0	0	0	0	0	0	0	0
Gm24732	0	0	0	0	0	0	0	0	0	0	0	0
Gm37426	0	0	0	0	0	0	0	0	0	0	0	0
Gm23024	0	0	0	0	0	0	0	0	0	0	0	0
Gm37151	0	0	0	0	0	0	0	0	0	0	0	0
Gm28624	0	0	0	0	0	0	0	0	0	0	0	0
Gm37724	0	0	0	0	0	0	0	0	0	0	0	0
Gm7114	0.0883574	0.17859	0.0770327	0.17859	0.308131	0	0	0.176715	0	0.176715	0.089295	0
Gm4785	0	0	0	0	0	0	0	0	0	0	0	0
Gm24901	0	0	0	0	0	0	0	0	0	0	0	0
Gm37591	0	0	0	0	0	0	0	0	0	0	0	0
Gm2987	0	0	0	0	0	0	0	0	0	0	0	0
Gm25792	0	0	0	0	0	0	0	0	0	0	0	0
Gm18799	0	0	0	0	0	0	0	0	0	0	0	0
Gm7933	0.0805716	0	0	0	0	0	0	0	0	0	0	0
Gm23453	0	0	0	0	0	0	0	0	0	0	0	0
Prim2	7.15207	3.1026	1.75184	0.181174	0.77287	2.58593	3.11724	5.52131	0	7.6413	9.10399	10.0731
Gm29228	0	0.445845	0	0	0	0.361663	0	0	0	0	0.445845	0
Gm37618	0	0.354515	0	0	0	0	0	0	0.295429	0	0	0
Gm17813	0	8.27966	0	0	0	0	0	0	0	0	0	0
1700001G17Rik	2.92531	0	0	0	0	0	0	0	0	0	0	0
Gm38173	0	0	0	0	0	0	0	0	0	0	0	0
Rab23	8.97554	10.8191	7.63159	26.5038	8.46493	10.4801	9.42984	11.4313	5.7483	8.43942	8.41715	1.51316
Bag2	107.312	110.376	94.6272	37.8772	23.3957	0.495563	23.0301	16.2635	23.8735	8.46962	0	0
Gm37905	0	0	1.6227	0	0	0	0	0	0	0	0	0
Zfp451	19.4023	29.4029	14.9753	12.6412	25.6842	37.4632	32.6994	29.5564	38.4723	7.77738	8.58526	8.09372
Gm15455	0	0	0.0665186	0	0	0	0.0665186	0	0	0	0.0560344	0.332593
Bend6	0	0.040284	0	16.0733	0	0	0	0.466965	5.31749	0	0.040284	0
Gm37067	0	0	0	0	4.60433	0	0	0	1.23903	0	0	0
Dst	8.50738	11.0763	10.223	19.3767	33.737	30.2717	18.8808	15.0459	22.8771	7.56334	9.70419	11.4941
Gm37354	0	0.762118	0	0	0	0.998839	1.92322	1.49826	0	0	0	0
Gm28631	0	0	0	0	0	0	0	0	0	0	0	0
Gm23792	0	0	0	0	0	0	0	0	0	0	0	0
Gm38157	0.802843	0.623218	0	0	0.109754	0	0	0	1.15741	0	0	0
Mir6896	3.92548	0	0	0	0	0	0	0	0	0	0	0
Gm26788	0	0.36361	0.768344	0	2.00438	0	0.567906	1.9885	0.297499	0.806927	0	0
A930005N03Rik	1.83328	1.34943	1.66402	0	10.0951	0	0	1.83328	2.20816	0	0	0
Gm37958	0	0	0	0	0	0	0	0	0	0	0	0
Gm37385	0	0	0	0	0	0	0	0	0	0	0	0
Gm5266	0	0	0	0	0	0	1.08827	0	0	0	0	0
Gm3052	0	0	0	0	0.052086	0	0.468774	0	0	0.047101	0	0
Gm37233	0	0	0	0	0.0544159	0	0.163248	0	0	1.20689	3.92782	0.0272079
Mir5103	0	0	0	0	0	0	0	0	0	0	0	0
Ccdc115	33.939	18.2803	13.5481	0	19.5093	14.8561	6.71987	10.5049	13.8202	10.6914	15.0137	15.6616
Gm28306	0	0	0	0	0	0	0	0	0.261504	0	0	1.27104
Imp4	56.2831	50.5507	67.4811	10.0394	6.38423	26.1592	22.0071	19.7838	25.4168	15.2612	20.6268	39.8307
Ptpn18	2.95741	2.88196	0.979531	0.0261996	0	2.6705	0	0.176562	0.235797	2.78085	2.46277	7.3045
Gm28417	0	0	0.0663133	0	0	0	0.0663133	0	0	1.37297	0	0
4930568A12Rik	0	1.29641	0	0	0.746032	0	0	0	0	0	0	0.959183
Prss39	0	0	0	0	0	0	0	0.139807	0	0	0	0
Gm28416	0	0	0	0	0	0	0	0	0	0	0	0
Cfc1	0	0	0	0	0	0	0	0	0	0	5.03542	0
Gm28419	0	0	0	0	0	0	0	0	0	0	0	0
Prss40	0	0	0	0	0	0	0	0	0	0	0	0
1700101I19Rik	0	0	0	0	0	0	0	0	0	0	0	0
Amer3	0	0	0	0	0	0	0	0	0	0	0	0
Gm28418	0	0	0	0	0	0	0	0	0	0	0	0
Gm36984	0	0	0	0	0	0	0	0	0	0	0	0
Gm29730	0	0	0	0	0	0	0	0	0	0	0	0
AA619741	0	0	0	0	0	0	0	0	0	0	0	0
Arhgef4	0.675125	0	0	0	0.0434062	0.74545	0	0.886101	1.24801	0	0	0.0723437
Gm37224	0	4.6055	0	0	0	22.6658	0	0	0	0	0	0
Gm37845	0	0	0	0	0	9.7242	0	0	0	0	0	0
Gm38336	0	0	0.0620131	0	16.7435	0	0	1.44144	0.10813	0.376027	0	4.71299
Fam168b	67.7497	74.44	80.5773	31.4354	56.4832	36.658	43.762	33.1857	35.7384	38.5664	53.6978	55.4866
Gm37127	1.94197	0	2.46961	0	0	0	4.65859	3.68477	2.94645	1.99177	0	0
Plekhb2	34.1582	48.8629	34.5508	77.0933	9.77684	34.0517	11.786	27.301	28.6853	29.75	19.2904	28.7026
Gm19430	0	0	0	0	0	0	0	0	0	0	0	0
Gm37670	0	0	0	0	0	0	0	0	0	0	1.20817	0
Gm8009	0	0	0	0	0	0	0	0	0	0	0	0
Gm38027	0	0	0	0	0	0	0	0	0	0	0	0
Gm25096	0	0	0	0	0	0	0	0	0	0	0	0
Gm37068	0	0	0	0	0	0	0	0	0	0	0	0
Gm25634	0	0	0	0	0	0	0	0	0	0	0	0
Gm28415	0	0	0	0	0	0	0	0	0	0	0	0
1110002O04Rik	0	0	0	0	0	0	0	0	0	0	0	0
Gm8022	0	0	0	0	0	0	0	0	0	0	0	0
Gm37146	0	0	0	0	0	0	0	0	0	0	0	0
Gm33222	0	0	0	0	0	0	0	0	0	0	0	0
4930535G08Rik	0	0	0	0	0	0	0	0	0	0	0	0
Gm38049	0	0	0	0	0	0	0	0	0	0	0	0
Hs6st1	33.3304	31.6698	41.2272	4.88277	11.6014	11.5304	7.83518	13.0985	14.8393	18.1411	28.151	25.6241
Gm37335	0	0	0	0	0	0	0	0	0	0	0	0
Gm33280	0	3.38724	1.10425	0	0	0	0	0.4128	0	0	1.01981	0.809786
Uggt1	16.96	21.6022	16.0044	16.8414	4.88636	9.41638	10.9351	9.94998	11.1046	16.5205	20.7571	13.1092
Mir6897	18.0351	0	0	0	0	0	0	0	0	0	0	0
Neurl3	1692.58	1292.9	1349.6	277.385	262.402	104.258	40.5525	56.7037	67.5647	612.162	596.903	1078.48
Arid5a	41.899	32.9473	40.7153	43.948	52.6904	54.7655	26.2318	37.555	48.8715	102.257	68.1475	131.121
4930403P22Rik	10.477	0	0.858214	0	60.9332	0	17.3788	9.50693	2.07467	23.2823	0	39.6924
Kansl3	64.9142	58.6565	55.8322	39.7493	34.1717	33.0065	38.9992	31.7732	37.6209	31.1678	37.151	66.8268
Mir6898	0	0	0	0	13.0255	0	0	8.83574	9.43839	2.20894	0	0
Fer1l5	0.920176	0.226202	0.563735	0	0.108411	2.23827	0.0433642	0.64661	0.779139	0.298435	0	0.368596
Lman2l	7.25491	7.57565	7.94907	0.0751926	2.39386	1.91247	2.5035	3.65863	1.74823	6.79758	3.59045	5.0801
Cnnm4	75.7976	47.3968	49.5913	5.97938	50.093	9.80993	50.7105	40.6159	44.9549	22.7252	38.3181	36.3927
Gm37909	0	9.37493	1.00985	0	6.81649	0	0.0841542	3.84911	0	18.4492	0.0787809	0
AC084391.1	0	0	0	0	0	0	0	0	0	0	0	0
Cnnm3	7.85493	7.98243	5.27916	0	8.16654	3.47712	3.83547	2.36695	3.9793	1.31963	1.38203	0.926547
Gm38033	0	0	0	0	0	0	0	0	0	0	0	0
Ankrd23	1.61681	0	0.945985	0	0	0	0.252263	0.606304	0.318754	0.471569	0.106251	0.819853
Gm42417	0	0	0	0	0	0	0	0	0	0	0	0
Ankrd39	3.47771	3.9008	6.54112	14.5919	1.74211	0.118896	5.6865	0.7431	2.42716	0.713376	8.72623	4.27309
Sema4c	11.125	2.43453	10.4253	39.6422	111.302	95.1221	75.3885	81.0019	159.705	54.7693	95.3523	62.663
D430040D24Rik	0.0601018	0	0	13.0328	3.34151	1.74295	0.50629	1.20204	2.50384	7.09201	4.49407	1.77201
Fam178b	0	0	0.0432011	0	4.70892	0	0.302408	0.148656	0	0.545073	0	0.648017
Gm6428	0.443411	0	0	0	33.1319	1.33023	0.389787	0	0	0	0	0.779573
Gm24133	0	0	0	0	0	0	0	0	0	0	0	0
Cox5b	52.8068	70.5778	69.7723	28.4941	26.9256	13.7556	31.6083	38.4049	45.5906	71.917	84.3865	92.2493
Actr1b	81.61	91.2405	94.6008	12.0939	130.707	57.5558	87.0881	53.2674	83.8066	62.2635	69.9005	84.696
4933424G06Rik	1.23373	0.087716	0	0	0	0	1.66574	0	0	0	0	0
Gm33533	0.570615	0	0	0	0	0	0	0	0	0	0	0
Zap70	0.607249	0.0478877	2.33075	0	0	0	1.87597	0	0	0	0.0478877	45.9897
Gm18828	0	0	0	0	0	0	0	0	0	0	0	13.1205
Tmem131	4.76158	4.12872	4.98925	1.01432	9.24718	13.8879	10.0435	6.56921	6.52881	2.88046	15.472	13.7651
Gm37506	0	0	0	83.4072	0	0	0	0	0	0	0	19.0661
Gm38115	0.0704882	3.38831	0	0	1.06881	2.46709	2.90954	0.704882	5.4213	0	0.225888	10.2725
F830112A20Rik	0	0.0449743	0.0775966	0	0	0	0	0	0.0899486	0	0	0.0775966
Rpl12-ps1	0	0	0	0	0	0	0	0.307182	0.555565	0.307182	0	0
n-R5s210	0	0	0	0	0	0	0	0	0	0	0	0
Vwa3b	0	0	0	0	0	0	0	0.0532046	0	0	0	0
Gm37020	0	0	0	0	0	0	0	0	0	0	0	0
Cnga3	0	0	0	0	0	0	0	0	0	0	0	0
1700074A21Rik	0	0	0	0	0	0	0	0	0	0	0	0
Inpp4a	21.6376	17.5186	15.5072	1.54495	21.9426	8.86842	10.1198	8.53607	10.318	7.94135	7.93164	19.6174
4930439A04Rik	0	0.16006	4.77335	0	0	0	0	0	4.0015	0	0	0
Gm37135	0	0	0	0	0	0	0	0	0	0	0	0
Coa5	31.0169	64.9771	38.2265	27.5974	25.8543	11.8449	22.0023	21.6337	32.6671	25.051	42.8421	31.1753
Unc50	114.397	148.32	135.386	127.263	52.6298	64.6313	98.9984	85.421	55.8069	100.286	170.988	145.821
Mgat4a	34.5325	30.6451	16.84	4.70032	5.70247	10.75	0.888002	0.601312	0.520879	13.5602	2.95165	13.5233
4930594C11Rik	0	0	0	0	0	0	0.0488118	0	0	0	0	0
Gm43213	0.190395	0.253366	0.31234	0	0	0	0	0	0.0844553	0	0	0.208227
2010300C02Rik	6.60641	11.3615	3.36527	0	0.0358008	0.0282325	0.0716016	0	0.0335149	0.0282325	1.07248	0.0358008
4930556I23Rik	0	0	0	0	0	0	0	0	0	0	0.28227	0
4930470B04Rik	0	0	0	0	0	0	0	0	0	0	0	0
Gm19863	0	0	0	0	0	0	0	0	0	0	0	0
Tsga10	2.01081	2.06951	2.80768	0.0268768	1.73885	0	2.10576	2.18122	0.752549	0	0	1.00502
Gm26805	0	0	0	0	0	0	0	0	0.0446136	0	0	0
Lipt1	12.6128	4.6552	7.6824	0	7.30946	5.86796	0	1.28151	0.327831	7.8914	0.786795	0.0745864
Mitd1	11.4609	13.7249	8.61244	25.4988	10.3964	27.1788	5.53657	15.9361	23.0767	74.3322	36.9362	37.5872
Mrpl30	55.0967	69.9497	33.0441	36.946	32.9109	47.9262	40.6389	62.0563	95.4627	59.7364	74.0047	76.2146
Lyg2	0	0	0	0	0	0	0	0	0	0	0	0
Gm15457	0	0	0	0	0	0.03834	0	0	0	0	0	0
Lyg1	0	0	0	0	0	0	0	0	0	0	0	0
Gm23409	0	0	0	0	0	0	0	0	0	0	0	0
Txndc9	24.0133	36.7131	26.9407	11.3057	7.35385	5.19329	8.82813	10.0686	10.42	12.2943	15.3348	12.9526
Eif5b	78.2481	91.1304	94.5924	29.2056	32.9066	35.0083	29.6727	25.8115	38.4755	38.9793	39.4009	53.4166
Rev1	18.1891	20.2782	6.93621	27.848	7.35287	1.38987	10.7842	12.539	14.6976	8.79242	21.9082	12.1567
Gm37062	0	0	0	0	0	0	0	0	0	0	0	0
Gm5099	0	0	0	0	0	0	0	0	0	0	0	0
Aff3	0	0.0202099	0	16.4912	31.1057	24.9894	10.6215	13.7213	22.1298	0	0.525456	5.93147
Gm16150	0	0	0	0	0	23.2067	3.55007	0	0	0	0	3.73692
Gm16151	0	0	0	0	0	0.798535	2.01803	1.33089	0	0	0	0
Gm16152	0	0	0	2.58633	0.223116	0	0.520605	2.13264	3.27601	0	0	1.11558
Gm34727	0	0	0	0	22.1162	0	0.762626	0	0	0	0	0
Gm38135	0	0	0	0	0	0	0	0	0	0	0	0
2610300A13Rik	0	0	0	0	0	0	0	0	0	0	0	0
Lonrf2	0	0	0	0	0	0	2.49009	1.28521	2.04275	0	0	0
Chst10	0	0	0	0	0.0115627	0	0.728447	1.34881	1.52158	0	0	2.03503
Gm37707	0	0	0	0	0	0	0	0	0	0	0	0
Gm6621	0	0.371192	0.220321	0	0.220321	0	0.220321	0	0.185596	0	0	0
Nms	0	0	0	0	0	0	0	0	0	0	0	0
Pdcl3	51.052	58.17	59.4285	23.523	24.221	34.756	20.0512	15.9681	22.7899	23.28	37.7069	52.0679
Gm37309	0	0	5.8222	0	0	0	0	0	0	0	0	0
Gm37821	0	0	0	0	0	0	0	0	0	0	0	0
Gm37091	0	0	0	0	0	0	0	0	0	0	0	0
Mir6349	0	0	0	0	0	0	0	0	0	0	0	0
Npas2	3.55674	4.29134	8.63548	0.031554	16.882	17.7481	18.5546	14.4404	25.1485	11.346	0.031554	5.91258
Gm20428	0	0	0	0	0	0	0	0	6.01018	0	0	0
Gm3617	0.744927	5.41145	0	0.284813	0	0.248309	6.04455	1.98647	1.70888	0	0	0
Rpl31	6.06843	6.5351	7.24139	2.20905	13.3175	3.47923	8.65638	7.92941	9.66459	2.50828	7.17941	9.57196
Tbc1d8	3.80623	3.3827	8.02188	78.4851	1.58706	0.0355722	6.52139	6.22514	6.53771	28.9558	20.5889	47.2368
Gm37265	0	0	0	0	0	0	0	0	1.61898	0	0	0
Gm24826	0	0	0	0	0	0	0	0	0	0	0	0
Cnot11	35.6092	49.3361	39.5524	12.3053	1.30824	13.4471	8.28551	15.2611	7.20683	16.4047	24.1122	25.1182
Gm15832	2.22802	0.508633	1.11618	0	10.3247	0	6.13899	3.4658	3.76388	5.69382	0	1.58125
Snord89	0	0	2.60509	0	0	0	0	12.37	0	0	0	0
Rnf149	76.028	42.8924	30.0097	19.6449	35.934	46.3965	31.0295	35.981	44.2996	24.0616	12.8339	43.6063
Gm23722	10.5907	35.116	11.3788	0	0	0	12.4132	4.70697	15.9618	0	0	0
Gm5100	0	0.769991	0	0	0	0	0.316406	0.28931	0.513328	0.578619	0.256664	0.316406
Creg2	0	0	0	0	0.0298291	0	0	0	0	0	0	2.08804
D930019O06Rik	0	0	0	0	0	0	0	0	0	0	0	0
Rfx8	0	0	0	0	0	0	0	0	0	0	11.3713	2.06954
Gm3646	0	0	0	0	0	0	0	0	0	0	0	0
1700066B17Rik	0	0	0	0	0	0	0	0	0	0.170121	0.268315	0
Map4k4	21.113	13.3798	17.723	4.17218	58.0535	50.4145	31.403	47.9129	43.7504	38.6239	29.0902	36.8652
4930456G14Rik	0	0	0	0	0	0	0	0.936105	0	0	0	0
Il1r2	0	0	3.03654	15.1396	2.14344	0.0792322	0.53586	15.1333	8.40001	14.8164	6.83722	35.724
Gm16894	0	0	0	0	0	0	2.89283	0.40401	0	0	0	0
Gm37347	0	0	0	0	0	0	0	0	2.809	0	0	0
Il1r1	27.8402	16.849	14.8784	51.9601	214.089	241.882	214.659	321.364	477.294	195.073	197.187	260.626
Gm38070	0.552233	1.14314	0.460156	0.0466589	30.399	2.36671	8.51288	7.65237	16.284	5.8116	31.7981	11.964
Il1rl2	0.0210335	0	0	0	0.56011	9.8016	13.6293	7.13035	9.93762	0.609971	0.799004	3.20063
Gm17970	0	0	0	0	0	0	0	0	0	0	0	0
Il1rl1	0.0195063	0	0	0	0	0	0	0	0	0	3.0622	14.6884
Il18r1	0	0	0.941509	0	0	0	0	0.0773772	0	0	0	7.75176
Il18rap	0.0269089	0	0.0251908	0	0	0	0	0.107636	0	0	0	9.95035
Gm35801	0	0	0	0	0	0	0	0	0	0	0	0
Slc9a4	0	0	0	0	0	0	0	0	0	0	0	0
Gm37435	0	0	0	0	0	0	0	0	0	0	0	0
Slc9a2	0	1.74301	0	0	0	0	0	0	0	0	0	0
Gm37623	0	0	0	0	0	0	0	0	0	0	0	0
Gm37915	0	0	0	0	0	0	0	0	0	0	0	0
Mfsd9	0	0	0.363635	0	0	0	0	0.199497	0	0	2.09433	0
Tmem182	0	0	0	0	0	0	0	0.211016	0	0	0	0
Gm5973	0	0	0	0	0	0	0	0	0	0	0	0
4930448I06Rik	0	0	0	0	0	0	0	0	0	0	0	0
Gm28634	0	0	0.173565	0	0	0	0	0	0	0	0	0
Gm29260	0	0	0	0	0	0	0	0	0	0	0	0
Gm5267	0	0	0	0	0	0	0	0	0	0	0	0
Gm8176	0	0	0	0	0	0	0	0	0	0	0	0
Gm9915	0	0	0	0	0	0	0	0	0	0	0	0
Gm29664	0	0	0	0	0	0	0	0	0	0	0	0
Gm28175	0	0	0	0	0	0	0	0	0	0	0	0
Gm28140	0	0	0	0	0	0	0	0	0	0	0	0
Gm37047	0	0	0	0	0	0	0	0	0	0	0	0
Pantr1	0	0	0	0	0	0	0	0	0	0	0	0
4930420N18Rik	0	0	0	0	0	0	0	0	0	0	0	0
Gm20646	0	0	0	0	0	0	0	0	0	0	0	0
Pou3f3	0	0	0	0	0	0	0	0	0	0	0	0
Pantr2	0	0	0	0	0	0	0	0	0	0	0	0
Dalir	0	0	0	0	0	0	0	0	0	0	0	0
Mrps9	17.643	20.8377	23.8371	1.05005	9.90114	3.64862	10.3524	4.24872	10.4772	9.33759	14.1407	16.8824
Gm23126	0	0	0	0	0	0	0	0	0	0	0	0
Gpr45	0	0	0	0	0	0	0	0	1.63164	0	0	0
Gm24001	0	0	0	0	0	0	0	0	3.75879	0	0	0
Tgfbrap1	14.1655	8.06915	6.72872	1.12212	5.44181	11.3073	7.09641	7.90537	5.58537	12.8271	16.6426	13.0162
Gm28782	0	0	0	0	0	0	0	0	0	0	0	0
8430432A02Rik	0	0	0	0	0	0	0	0.344423	8.72246	0	0	0
AI597479	9.92339	12.0679	7.48389	22.5359	0	9.84368	11.965	10.561	5.16543	0.757206	0.274271	0.138591
Fhl2	63.6583	135.558	154.087	49.1912	89.8416	158.791	76.9341	166.802	251.843	0.070889	0.161283	15.6056
Gm8210	0	0	0	0	0	0	0	0	0	0	0	0
Gm29040	0	0	0	0	0.286344	0	0	0	0	0	0	0
Gm29610	0	0	0	0	0	0	0	0	0	0	0	0
Gm29041	0	0	0	0	0	0	0	0	0	0	0	0
Nck2	16.6615	14.8923	20.7697	7.32066	9.06523	2.78257	10.557	6.92249	9.45411	6.27775	4.89438	7.61173
Gm37536	0	0	0	0	3.6237	0	0	0	0	0	0	0
Gm38228	10.5136	3.58292	3.0909	16.0614	4.79623	0	6.92788	0.611258	0.741293	0	0.247098	19.8244
1500015O10Rik	0	0	1.78904	1.53365	8.19978	45.2824	0.894522	10.0062	8.28173	0	0	0
Gm29155	0	0	0	0	0	0	0	0	0	0	0	0
Gm29157	0	0	0	0	0	0	0	0	0	0	0	0
Gm29156	0	5.06842	0	0	0	0	0	0	0	0	0	0
Uxs1	6.43756	9.21401	9.60777	0	3.474	16.4105	6.32376	3.77283	5.46238	3.16601	5.85255	15.8501
Gm16103	0	0	0.354593	0	0	0	0.118198	0.14571	0	0	0	0
Gm19587	0	0.262899	0.624176	0.788697	0.936264	1.00012	0	1.3335	0.262899	0.666748	1.3145	0.624176
Gm8241	0	0	0	0	0	0	0	0	0	0	0	0
Gm26352	0	0	0	0	0	0	0	0	0	0	0	0
Gm24180	0	0	0	0	0	0	0	0	0	0	0	0
Tpp2	90.7823	88.2304	88.1318	26.3934	56.058	51.1378	29.6	45.4333	54.4454	76.2679	112.767	94.1599
Mettl21c	0.441129	0	1.60246	8.7676	0	0	0.865328	0	0	0	0.0743017	1.31402
Gm15838	2.54961	0	0	0	0	0	0	0	0	0	0	0
Gm8251	0.740265	0.025259	1.33895	0	0	2.76176	1.68147	2.76176	0.025259	0.256246	0	3.17611
Tex30	73.2022	83.5427	79.5243	53.3402	96.0329	49.471	72.0718	58.2493	89.5479	32.3607	40.1818	69.8078
Gm29247	0	0	0	0	0	0	0	0	0	0	0	0
Kdelc1	9.92074	6.50354	3.07028	18.602	17.6865	29.6361	19.2433	23.6248	16.8805	19.6733	30.4136	15.2217
Bivm	4.74105	2.79549	3.09107	0	0.179713	10.6784	2.73164	0.841868	1.05337	7.75405	0.688744	7.18854
Ercc5	4.89544	3.73838	6.70026	8.11203	35.1256	65.6547	13.1685	21.6267	12.7056	13.6948	6.30393	17.0552
Mettl21e	0	0	0	0	0	0	0	0	0	0	0	0
Gm15833	0	0	0.15985	0	0	0	0.15985	0	0	0	0.140519	0
Gm5700	0	0	0	0	0	0	0	0	0	0	0	0
Gm28893	0	0	0	0	0	0	0	0	0	0	0	0
Txn-ps1	4.09246	1.03397	1.78397	1.03397	3.12194	2.04623	0.445992	1.53467	2.06794	3.06935	1.03397	3.12194
Gulp1	2.80878	1.58287	1.07352	20.6141	43.0482	42.7423	37.108	40.9105	28.8598	18.6438	0	9.62591
Gm37626	0	0	0	0	0.36758	6.1992	0.0816844	0.41079	0	0	9.3097	0
Gm16102	0.341143	0	0	0	0	0	0	0	0	0	0	0
4930521E06Rik	0	0	0	0	0	0	0.529554	0	0	0	0	0
Gm38110	0.086703	0	0	0	0	0	0	0	0.098631	0	0	0
Gm3489	0	0	0	0	0	0	0	0	0	0	0	0
Gm19480	0	0	0	0	0	0	0	0	0	0.272397	0	0
Gm3496	0	0	0	0	0	0	0	0	0	0	0	0
Gm5268	0	0	0	0	0	0	0	0	0	0	0	0
Col3a1	3.31119	4.99322	3.0206	2451.71	2139.31	1952.15	2232.05	1580.56	1717.99	14.292	8.08788	14.7905
AC125167.1	0	0	0	0	0	0	0	0	0	0	0	0
Col5a2	0.0164812	0.0999366	0.459803	123.039	129.19	146.485	100.912	116.275	66.0914	39.2253	21.0367	24.2115
Gm38211	0.0211967	0	0	9.39233	11.0495	5.21439	4.75149	6.465	2.76019	1.08103	0	0
Gm8296	0	0	0	0	0	0	0	0	0	0	0	0
Gm7063	0.146055	0	0	0	0	0	0	0	0	0	0	0
Gm8304	0	0	0	0	0	0	0	0	0	0	0	0
Gm23216	0	0	0	0	0	0	0	0	0	0	0	0
Gm23974	0	0	0	0	0	0	0	0	0	0	0	0
Gm8307	0	0	0	0	0	0	0	0	0	0	0	0
Gm23984	0	0	0	0	0	0	0	0	0	0	0	0
Wdr75	51.4382	49.4818	49.9828	4.28129	24.8509	30.1515	22.728	26.6508	35.4579	17.2214	8.89191	10.3337
Gm28906	0	0	0	0	0	0	0	0	0	0	0	0
Gm5526	0.402099	2.57715	0.338723	0	0	0	0.338723	0.402099	0	0	0	0
Gm5269	0	0	0	0	9.01571	0	0	0	0	0.211043	0	0
Gm18303	0	0	0	0	0	0	0.457403	2.34148	0	2.34148	0	0.571753
Slc40a1	27.0184	21.8196	37.5832	22.1219	14.1636	5.49077	16.2343	18.3278	6.11419	23.3453	19.0816	26.0287
Gm9496	0	0	0	0	0	0.0894941	0.113485	0.0894941	0	0	0	0
Rpl23a-ps1	0	0	0	0	0	0	0	0	0	0	0	0
Gm3852	0	0	0	0	0	0	0	0	0	0	0	0
Stk-ps2	0	0	0	0	0	0	0	0	0	0	0	0
Gm18849	0	0	0	0	0	0	0	0	0	0	0	0
Dnah7b	1.07139	0.613875	1.11552	0.593183	1.25001	0	0.348105	0.255854	0.386259	0	0	0
n-R5s211	0	0	0	0	0	0	0	0	0	0	0	0
Gm8326	0.387033	0.47712	0.261756	0.572544	1.30878	0.928879	0.523513	0.541846	1.04966	0.851472	0.858816	1.13428
Dnah7c	0.0539834	0	0	0	0.500224	0	0.136425	0.0944709	0	0	0	0
Slc39a10	20.4624	21.492	15.1265	18.242	26.2735	6.17243	15.9857	14.0306	29.7743	25.6234	47.5446	45.9221
Gm28151	0	5.23668	0.282811	0	0	0	0	0.160859	0	0	0	0.989837
Gm37393	0	0	0	0	0	0	0	0	0	1.89337	0	0
Gm28527	0	0	0	0	0	0	0	0	0	0	0	0
Gm28825	0	0	0	0	0	0	0	0	0	0	0	0
Gm28826	0	0	0	0	0	0	0	0	0	0	0	0
Gm4852	0.255642	0.233749	0.207373	0.233749	0	0.255642	0.207373	0	0	0	0	0
Gm38090	0	0	0	0	0	0	0	0	0	0	0	0
Mir6350	0	0	0	0	0	0	0	0	0	0	0	0
Gm18117	0	0	0	0	0	0	0	0	0	0	0	0
Gm37196	0	0	0	0	0	0	0	0	0	0	0	0
Gm8337	0.263294	0.187501	0.517523	0.656255	0.147864	0.438824	0.443591	0.877647	1.68751	1.05318	1.59376	1.8483
Gm22419	0	0	0	0	0	0	0	0	0	0	0	0
Gm23829	0	0	0	0	0	0	0	0	0	0	0	0
Gm19206	0	0	0	0	0	0	0	0	0	0	0	0
Gm5974	0.145314	0.517509	0	0.172503	0.737075	0.290629	0	0.145314	1.20752	0.290629	0.690012	0.368537
Gm23240	0	0	0	0	0	0	0	0	0	0	0	18.4833
Gm28830	0	0	0	0	0	0	0	0	0	0	0	0
Gm8354	0	0	0	0	0	0	0	0	0	0	0	0
Gm19124	0	0	0	0	0	0	0	0	0	0	0	0
Gm8357	0	0.408936	0.156351	0.272624	0.312703	0.316021	0.156351	0	0.408936	0.158011	0.545249	0.625406
Gm22693	0	0	0	0	0	0	0	0	0	0	0	0
Gm28740	0	0	0	0	0	0	0	0	0	0	0	0
Gm8367	0	0	0	0	0	0	0	0	0	0	0	0
C230029F24Rik	0	0	0	0	0	0	0	0	0	0	0	0
Gm6757	0	0	0	0	0	0	0.157651	0	0	0	0	0
Gm3605	0	0	0	0	0	0	0	0	0	0	0	0
Gm28388	0	0	0	0	0	0	0	0	0	0	0	0
Gm8384	0	0	0	0	0	0	0	0	0	0	0	0
4933411E06Rik	0	0	0	0	0	0	0	0	0	0	0	0
Gm8391	0	0	0	0	0	0	0	0	0	0	0	0
Gm27330	0	0	0	0	0	0	0	0	0	0	0	0
Gm29665	0	0	0	0	0	0	0	0	0	0	0	0
Gm20118	0	0	0	0	0	0	0	0	0	0	0	0
Gm25843	0	0	0	0	0	0	0	0	0	0	0	0
Gm28321	0	0	0	0	0	0	0	0	0	0	0	0
Tmeff2	1.64977	1.11946	2.56843	0	2.26022	0	3.06157	3.46451	0	0	0	0
Gm28322	0	0	0	0	0.0911704	0	0.0911704	0	0	0	0	0
Gm25736	0	0	0	0	0	0	0	0	0	0	0	0
Gm28319	0	0	0	0	0	0	0	0	0	0	0	0
Gm28320	0	6.11979	0	0	0	0	0	0	0	0	0	0
Gm29325	0.10639	0.42359	0	0.242052	0.109443	0.0531948	0	0	0	0	0	0
9330175M20Rik	0	0	0	0	0	0	0	0	0	0	0	1.06628
Sdpr	100.806	36.9104	62.6904	14.7736	79.56	132.029	54.6175	82.8454	38.8802	2219.04	1440.73	1371.84
Gm5253	0	0	0	0	0	0	0	0	0	0	0	0
1700072G22Rik	0	0	0.279154	0	1.11662	0	6.1414	2.77681	0	3.28168	0	0.279154
Nabp1	59.5948	52.5887	51.4739	38.5533	58.2115	17.2558	36.7957	42.8015	77.1067	31.8965	43.8604	63.4651
Gm17767	0	0	0	0	0	0	0	0	0	0	0	0
Gm37535	0	0	0	0	0	0	0	0	0	0	0	0
Gm28055	0.10773	0	0.947017	0	1.13642	0	0.473508	0	0	0	0	0
Myo1b	75.2383	51.9839	91.9209	44.8818	48.7666	10.0739	7.87449	12.095	20.7039	13.8161	4.90282	6.82111
Gm29453	0	0.797911	6.53455	0	0	0	0	0	0	0	0	0
Gm28323	0.275733	1.07532	0.319625	0	0	4.02571	0.958876	0	0	0	0	0
Gm8419	0	0	0	0	0	0	0	0	0	0	0	0
Gm27607	0	0	0	0	0	0	0	0	0	0	0	0
Gm8420	0.303828	0	0	0	0.568856	0.303828	0.284428	0	0.239599	0	0	0.568856
Stat4	12.666	8.72	3.67418	0	0.326594	0	0	0	0	0.907663	0	24.3312
Gm28177	0	0.114221	0	0	0.649674	0	0.0433116	0.0391664	0.228442	0.0783327	0	0.433116
Gm3940	0	0	0	0	0	0	0	0	0	0	0.431396	0
Gm45679	0	0.15529	0	0	0.244923	0	0	0	0	0	0	7.47015
Stat1	8.27622	5.57603	7.0215	2.20343	6.30384	29.4117	11.0948	8.03149	12.1189	28.0101	22.1467	31.0149
Gm18301	0	0	0	0	0	0	0	3.27315	4.20615	0	5.6082	0
Gls	20.9369	16.8575	20.2738	19.8595	43.9885	25.6222	42.2185	28.1233	30.7229	43.277	47.4097	59.1876
Gm5975	0	0	0	0	0	0	0	0	0	0	0	0
Gm23460	0	0	0	0	0	0	0	0	0	0	0	0
Nab1	46.6076	53.0568	62.0823	37.9457	70.0788	59.4648	48.8898	27.8137	40.3709	27.0921	26.2299	67.2783
Gm5976	0.187111	0.342175	0.455346	1.02653	0.607128	0.935557	0.455346	0.187111	0	0.935557	0.513263	0.303564
Rps27a-ps1	0	0.30946	0	0	0	0.392417	0	0	0	17.6588	0	8.08194
Gm553	0	0	0	0	0	0	0	0	0	0	0	4.96087
Gm28178	0	0	0	0	0	0	0	0	0	0	0	0
Gm5527	2.35475	0	0	0	0.265426	0	0.265426	0	0	0	0	0
Nemp2	0.768977	2.84932	1.05264	0	0.101215	0	0	0.91316	1.48883	0.576733	3.36271	2.166
Gm37242	0	0	0.99145	0	0.0660967	0	0	0	0	0	0	0
Mfsd6	28.826	19.5629	18.8538	0.0168067	0	5.14816	0.0163378	0.241611	2.70587	3.14094	14.9243	8.70805
Gm29670	0	0	0	0	0	0	0	0	0	0	0	0
Gm28650	0	0	0	0	0	0	0	0	0	0	0	0
Inpp1	6.37858	13.7028	13.7987	13.0666	11.1775	15.4451	16.3458	6.99724	16.4923	29.4396	32.4952	32.9142
Hibch	4.4389	3.18123	1.57537	0	8.67594	0	6.66677	4.39451	0.454461	3.39576	0.782683	6.57545
Gm16107	0	0	0	0	0	0	0	0	0	0	0	2.80603
1700019D03Rik	1.3847	0.0330901	2.74969	0	2.12119	0	0.707063	2.93723	0	0	0	0
Mstn	0	0	0	0	0	0	0	0	0	0	0	0
Gm24349	0	0	0	0	0	0	0	0	0	0	0	0
1700019A02Rik	0.389125	0	0	0	0	0	0	0.194562	0	0	0	0
Pms1	2.97688	3.95081	2.3937	5.17941	3.24859	3.47303	0.7979	0.473594	0	3.04454	2.67402	0
Gm28777	0	0	0	0	0	0	0	0	0	0	0	0
Ormdl1	8.99481	5.25622	4.28178	0	0	0	4.56723	2.95497	1.14521	6.46197	0	0.884901
Gm28778	0	0	0	0	0	0	0	0	0	0	0	0
Osgepl1	4.28884	3.87381	4.81785	0	1.89167	1.35192	0.916277	3.44972	0.442721	8.36791	0	4.78829
Gm28551	0	0	0	0	0	0	0	0	0	0	0	0
Gm18800	0	0	0	0	0	0	0	0	0	0	0	0
Asnsd1	4.96545	2.17351	0.985551	1.40071	1.92825	2.37708	1.3712	1.26778	1.40071	5.01828	5.55453	3.38515
Gm28779	0	0	0	0	0	0	0	0	0	0	0	0
Gm6799	0	0	0	0	0	0	0	0	0	0	0	0
Gm6801	0	0	0	0	0	0	0	0	0	0	0	0
Dnah7a	0	0	0	0	0	0	0.0133472	0	0	0	0	0
Gm25240	0	0	0	0	0	0	0	0	0	0	0	0
Stk17b	65.4235	67.1037	34.2602	28.1909	32.2136	82.069	65.5701	50.2719	69.4452	17.0723	41.5624	204.206
Gm37863	0	0	0	0	0	0	0.0922968	0	0	0	0	0
Hecw2	0	0.0116764	0.0143943	7.67143	8.53582	6.35706	4.76451	2.96136	3.74814	70.1514	44.4639	19.0293
Mir7681	0	0	0	0	0	0	0	0	0	9.95	0	5.04692
Gm24251	0	0	0	0	0	0	0	0	0	0	0	0
Gm37633	0	0	0	0	0	0	0	0	0.056658	0	0	0.0512354
Gm25829	0	0	0	0	0	0	0	0	0	0	0	0
Ccdc150	0.108557	0.0856084	0.0677507	0.142681	0.338753	0.43423	0.203252	0.180929	0.37097	0.108557	0.199753	1.86314
Gtf3c3	6.77918	11.2208	6.0019	17.4048	5.1995	0	6.35495	5.93584	2.35049	1.84887	15.3062	1.66898
Gm34066	0	0	0	0	0	0	0	0	0	0	0	0
Pgap1	1.82018	2.24385	0.93352	0.0336578	1.81575	0	1.43618	0.527852	0.100973	0.382238	0.0673155	4.64708
Gm36955	0	0.984468	0	0	0	0	0	0	3.7191	0	0	6.9009
Gm19637	0	0	0	0	0	0	0	0	0	0	0	0
Ankrd44	1.80226	5.6115	1.63174	0.868562	7.75077	0.356136	4.80984	9.32429	3.51328	17.7097	15.8488	24.6659
4930444A19Rik	0	0	0	0	8.87776	0	0.489325	1.21443	0.567048	0	1.30421	3.00585
Gm37370	0	1.2063	0	0	3.35029	0	2.19058	1.01617	2.4126	3.35336	4.70456	17.5246
Gm24053	0	0	0	0	0	0	0	0	0	0	0	0
A130048G24Rik	0	1.55758	1.05638	0	0	3.32523	0.201215	1.27141	0	1.46702	7.89916	9.96016
Sf3b1	299.131	256.669	185.253	260.865	266.464	312.719	194.905	278.151	285.759	266.383	223.233	287.272
E330011M16Rik	3.44338	0	0.474047	1.91679	0	0	0.758475	4.65869	0.239599	0	0	0
Coq10b	203.235	136.779	147.61	144.695	251.236	207.291	193.6	201.107	254.256	129.495	131.645	183.896
Gm17971	29.3491	16.6844	16.3226	27.6961	79.3353	11.8426	43.084	40.8485	36.7057	29.5207	41.2105	67.3781
Hspd1	130.805	144.675	125.255	79.7792	151.57	92.639	102.358	105.113	137.621	80.5656	110.957	80.8158
Hspe1	74.5433	84.1883	57.3509	39.1975	70.3763	61.9656	41.2149	59.0808	76.6693	60.8117	53.8657	50.0605
Gm5147	0	0	0.173566	0	0	0	0.520699	0	0	0	0	0
Gm16581	0.154366	0	0	0.279184	0	0	0	0.154366	0	0.308732	0	0.135698
Mob4	129.935	110.945	127.94	24.4433	79.9192	72.2679	41.495	24.1127	46.2399	131.655	68.7216	74.9291
Gm6822	0	2.21613	0	0.554033	0	0	0	0	0	0	0	0
Rftn2	0.117366	0	0	42.19	10.7479	13.4267	22.0944	13.3093	12.2235	9.69446	12.8966	2.72098
Gm10561	0	0	0	14.6442	1.35274	0	0.142394	0	0	9.6895	0	0.783166
Mars2	15.0985	13.5792	5.59511	3.68146	7.08089	0	8.31235	8.01952	9.264	10.5277	0	8.88792
Boll	0.72386	0	0	0	1.93612	0	0.435627	1.2409	0.530063	0	0	0
Gm8292	17.7499	10.7883	10.7776	28.5367	37.9211	27.835	47.9004	46.7951	73.0819	41.9542	22.6206	41.1145
Gm29138	0	0	0	0	0	0	0	0	0	0	0	0
Gm8531	0	0	0	0	0	0	0	0	0	0	0	0
Plcl1	3.51012	2.88007	1.607	10.1074	13.9916	21.3405	4.69244	13.6335	12.3897	0	0	0.0214266
Gm38056	0.943334	0.572007	0.1919	24.5963	0.246728	0	2.33021	0.974778	3.71804	0.0314445	0	0
Gm6644	0	0	0	0	0	0	0	0	0	0	0	0
Gm37382	0	0	0	0	0	0	0	0.533845	0	0	0	0
9130227L01Rik	0	0	0	0	0	0	0	0	0	0	0	0
Gm36986	0	0	0	0	0	0	0	0	0	0	0	0
1700003I22Rik	0	0	0	0	0	0	0	0	0	0	0	0
Gm28900	0	0	0	0	0	0	0	0	1.09233	0	1.09233	0
Gm28240	0	0	0	0	0	0	0	0	0	0	0	0
Hsfy2	0	0	0	0	0	0	0	0	0	0	0	0
Satb2	0.71328	0	0	0	0	0	0.0450727	0.0407589	0.316974	0	0	1.44233
9130024F11Rik	0.392391	0	0.4423	0	0	0	0	0.261594	0	0	0	0
Gm4081	0	0	0	0	0	0	0	0	0	0	0	0
Gm23943	0	0	0	0	0	0	0	0	0	0	0	0
1700126A01Rik	0	0	0	0	0	0	0	0	0	0	0	0
BC055402	0	0	0	0	0	0	0	0	0	0	0	0
Gm5254	0	0	0	0	0	0	0	0	0	0	0	0
4930558J18Rik	0	0	0	0	0	0	0	0	0	0	0	0
1700066M21Rik	2.61886	2.50626	5.17422	0	0	0	1.9243	5.52871	0	4.69732	26.9069	5.73013
Tyw5	30.9278	24.8201	15.5051	22.7569	18.8969	6.37138	3.12256	12.0791	12.7438	36.1045	28.2792	6.89117
9430016H08Rik	8.76387	6.1837	3.92943	0	3.5408	1.54521	2.93627	3.06736	2.65535	8.32568	4.32859	8.50656
Gm22371	0	0	0	0	0	0	0	0	0	0	0	0
Gm24014	0	0	0	0	0	0	0	0	0	0	0	0
Gm8581	0	0	0	0	0	0	0	0	0	0.16986	0	0
Gm37373	0	0	0	0	0	0	0	0	0	0	0	0
Gm17929	0	0	0	0	0	0	0	0	0	0	0	0
Spats2l	6.18299	4.59341	5.43525	17.9435	11.4558	45.4117	23.1123	21.0222	23.6552	17.807	3.07948	12.1582
Gm17234	0	0	0	0	0	0	1.90166	0	0	0	0	0
Kctd18	0.905647	1.95353	2.03075	0	9.34144	0.132534	3.82341	1.56832	2.37308	4.7933	0.104887	6.45638
Sgol2a	0.295015	0	0.524364	0	0	0	0.0683953	0.0590031	0.225591	1.06206	0	1.66429
Aox1	1.37726	0	1.38495	18.1495	11.2069	20.1947	22.3502	20.5196	14.7167	4.39486	12.1642	1.87843
Aox3	0	0	0.107475	32.2247	2.36446	0	10.1457	17.2239	4.5793	11.7918	17.445	0
Gm24548	0	0	0	0	0	0	0	0	0	0	0	0
Aox4	0	0	0	3.16036	0	0	0	0	0	0	0	0
Gm15759	0	0	0	0	0	0	0	0	0	0	0	0
Aox2	0	0	0	0	0	0	0.383858	0.0261956	0	0	0	0
Gm37607	0	1.80096	0.0546245	0	0	0	0	0.0648449	1.66242	0	0	0.710118
Bzw1	474.332	436.308	334.807	165.611	106.272	121.229	144.27	169.516	186.882	235.559	127.506	223.888
Clk1	173.557	134.474	104.264	83.2191	70.7274	153.447	131.45	98.103	122.43	127.938	140.241	205.568
Ppil3	8.85573	4.82661	8.90338	11.4148	19.5874	0.0397118	4.95115	2.10473	9.61798	11.4767	2.95938	3.9088
Nif3l1	8.13944	13.5623	13.4576	5.95955	0.702134	0.0553703	0.655325	3.17457	2.12528	13.9164	5.58707	2.76173
Orc2	11.0049	28.3192	21.0403	15.4506	19.5078	0	10.313	11.9339	14.0981	5.28808	9.30313	14.0407
Gm23966	0	0	0	0	0	0	0	0	0	0	0	0
Gm15834	3.10874	0.147663	0.163751	0	0	0	0	0.0403733	0	0	0	0
Fam126b	8.82718	12.5062	8.48957	0.797256	2.69802	13.8821	6.2012	2.21811	2.72495	13.4143	2.40367	4.64737
Ndufb3	144.674	90.6703	85.3544	72.9697	112.701	74.3261	104.828	60.2983	82.3618	175.242	158.944	160.35
Gm29389	0	0	0	0	0	0	0	0	0	0	0	0
Gm18802	0	0	0	0	0	0	0	0	0	0	0	0
Cbx3-ps7	0	0	0	0	0	0	0	0	0	0	0	0
Als2cr12	0	0	0.608708	0	0.405806	0	0	0	0.658564	0	0	0
Gm20257	5.39341	7.38972	6.46521	0	0.431014	0	0.287343	2.77842	0.591178	0.326873	0	0.574685
Gm28803	0	0	0	0	0	0	0	0	0	0	0	0
Cflar	51.8427	48.7212	42.6508	47.2444	59.0141	51.2659	31.9522	26.2606	42.9348	90.9283	133.624	169.599
Gm3841	0	0	0	0.350491	0	0.611138	0	0	0	0	0.350491	0
Casp8	94.2218	109.299	85.9278	18.4016	10.6633	0.464834	7.02915	3.0679	16.8153	151.582	119.981	150.768
Gm37760	3.10524	6.56592	2.00727	0	0	0	0.118075	0	0	4.36675	3.1055	4.72299
Gm28802	0	0	0	0	0	0	0	1.7322	0	0	0	2.52249
Trak2	61.5285	37.2138	52.1849	12.3657	24.3976	14.4243	26.4493	28.3978	25.3536	28.0822	19.7151	26.0479
Stradb	5.01409	5.9862	4.78579	0.0370663	11.6377	0	2.15044	3.01227	2.94677	1.23922	7.50592	8.11687
Als2cr11b	0	0	0	0	0	0	0	0	0	0	0	0
Gm29018	0	0	0	0	0	0	0	0	0	0	0	0
Als2cr11	0	0	0	0	0	0	0	0	0	0	0	0
Gm25502	0	0	0	0	0	0	0	0	0	0	0	0
Tmem237	34.9509	21.4518	27.7711	0	39.4724	12.7678	49.9256	49.2165	42.5239	49.3592	37.7146	63.2651
G730003C15Rik	0	1.91524	0.550811	0	0	2.66827	0.314749	0	0.0736631	0	0.0736631	0.157375
Mpp4	0.917053	0	0	0	0	0.078047	0	0	0.335703	0	0	2.87245
Gm29017	0.192844	0	0.132252	0	5.88521	0.0642813	0	0	0	0	0	0
Gm19125	0	0	0	0	0	0	0	0	0	0	0	0
Als2	11.7095	7.28772	9.83344	3.09313	4.44206	8.43775	4.01219	6.98362	5.29605	7.50022	1.68991	13.2904
Cdk15	0	0	0	0	0	0	0	0	0.879531	0	0	0
Gm29016	0	0	0	0	0	0	0	0	0	0	0	0
Gm37737	0	0	0	0	0	0	0	0	0	0	0	0
Fzd7	7.58115	6.69507	4.55259	17.0784	26.7781	24.2071	31.2674	27.9602	42.2952	10.9964	28.0231	11.1602
Gm26813	0	1.15792	0.345778	0	0	0.0440678	1.42153	0.837289	0.623496	0.220339	0.534426	0
Gm973	0	0	0	0	0	0	0	0	0	0	0.403605	0.0490432
Gm28411	0	0	0	0	0	0	0	0	0	0	0	0
1700122D07Rik	0	0	0	0	0	0	0	0	0	0	0	0
Sumo1	80.9211	83.528	74.7956	12.2589	49.6329	46.7338	47.4014	30.0716	46.9798	56.293	60.6854	104.575
Gm24545	0	0	0	0	0	0	0	0	0	0	0	0
D430013B06Rik	0	2.18466	2.09965	0	0	9.35797	0	0	0	0	2.6398	0
Gm29596	0	0	0	0	0	0	0	0	0	0	0	0
Nop58	189.017	137.927	190.838	293.737	425.373	470.485	379.471	463.239	470.683	198.342	189.846	253.035
Snord70	17.4907	0	5.27506	0	0	0	10.5501	17.4907	18.5485	0	0	0
Gm26293	0	0	0	0	0	0	0	0	0	0	0	0
Gm26287	33.5976	26.9169	22.9956	159.258	77.8311	2.09985	58.3733	41.997	96.4522	52.4963	35.8892	10.6133
Snord11	13.1726	0	0	0	0	16.9362	9.84368	0	3.80354	0	0	13.1249
Bmpr2	7.71561	5.09248	4.52417	6.12329	20.6093	11.2204	16.0627	19.5059	21.8469	64.0217	57.5635	52.4281
Gm38125	0	0	0	0	41.1972	0	9.05254	4.60951	1.18724	27.1614	28.4058	10.7872
Gm37977	0	0	0	0	0	0	0	0	0	0.397448	0	0
Fam117b	5.59564	9.04194	9.59807	17.6285	2.9364	3.04357	5.062	4.72605	7.89272	41.835	15.9806	20.0289
Gm37531	1.88739	4.85909	3.14225	0	24.3716	0	1.55835	4.7433	1.18652	4.19696	5.50885	10.7807
Gm18829	0	0.525288	0	0	1.77085	0	0	7.46831	1.89104	9.53645	3.78207	0
Ica1l	0	1.73883	0.0952696	0	1.27026	0.474915	1.81012	1.83182	0.642031	0.40707	0.0802539	0.412835
Wdr12	9.74126	12.8878	10.1679	10.4785	7.93332	5.9864	3.53033	6.53426	6.67444	8.08431	1.80982	5.1831
Carf	0.53217	0.00923792	0.882739	0	2.57466	0	0.210176	0.380121	1.28407	0.741236	0	3.89877
Gm15464	0.350754	0	0	0	0	0	0	0.350754	0.864794	0.701508	0	0
Nbeal1	12.792	12.9299	9.06803	14.0031	16.0706	16.0334	11.8287	10.7049	14.38	13.3363	16.3093	12.4585
Gm29332	0	0	0	0	0	0	0	0	0	0	0	0
Cyp20a1	64.1083	39.2132	35.2956	144.992	190.244	98.5716	182.361	138.388	125.749	51.5945	67.0498	52.2376
6030460B20Rik	0.644247	9.28769	13.9156	0	0	12.0796	0.176147	0	9.43058	0	0	0
Abi2	13.2664	19.2327	19.1408	24.6282	49.1068	9.24116	29.2642	24.2015	33.3088	3.70653	46.0311	17.1417
Raph1	25.2858	28.8643	18.0573	86.2537	51.2649	44.8032	53.5016	34.9	46.6009	19.3157	20.7749	17.1532
Gm11575	0	10.7352	8.49429	0	12.1347	14.1554	12.1347	5.89809	13.419	6.4879	4.0257	1.8202
Gm11576	0	0	0	0	5.07542	0	1.45012	5.36296	0	0	0	0
Gm11578	0	0	0	0	0	0	0	0	0	0	0	0
Gm38388	0	0	0	0	0	0	0	0	0	0	0	0
Gm23762	0	0	0	0	0	0	0	0	0	0	0	0
Gm11577	0	0	0	0	0	0	0	0	0	0	0	0
Eif4a-ps4	3.91007	5.07178	4.58778	2.9834	3.88197	2.93255	3.6467	4.18936	5.9668	1.81539	2.38672	3.52906
Cd28	0	0	0	0.0260942	4.68226	0	0	1.67831	2.11363	0.0258202	0.756732	68.253
Gm11579	0	0	0	0	0	0	0	0	0	0	0	0
2310016D23Rik	0	0	0	0	0	0	0	0	0	0	0	0
Gm37198	0	0	0	0	0	0	0	0	0	0	0	0.516651
Gm11609	0	0	0	0	0	0	0	0	0	0	0	0
Gm11581	0	0	0.181305	28.4701	0	17.9772	40.0684	9.69358	16.641	0	0.400987	0
Gm38137	0	0	0	0	0	0	0	1.06417	0	0	0	0
Ctla4	0.623825	0	0	0	0	0	0	0	0	0	0	21.8997
Rpl18-ps1	0.608567	0.524996	0	0.787495	0.903265	0	0.903265	0.91285	0.524996	2.43427	0.262498	0.301088
Gm11582	0	1.13963	0	0	0	0	0	0	0	0	0	0
Icos	0	0	0	0.0543332	1.29169	0	0	0	2.608	0.0440743	11.3013	238.267
Gm37039	0	0	0	0	0	0	0	0	0	0	0	4.72795
Rpl17-ps1	0	0.8682	0	0	0	0	0	0	0.2894	0	0	0
Gm11590	0	0	0	0	0	0	0	0	0	0	0	0
Gm11591	0	0	0	0	0	0	0	0	0	0	0	0
Gm28083	0	0	0	0	0	0	0	0	0	0	0	0
Gm11587	0	0	0	0	0	0	0	0	0	0	0	0
9530026F06Rik	0	0	0	0	0	0	0	0	0	0	0	0
Gm11588	0	0	0	0	0	0	0	0	0	0	0	0
Gm25839	0	0	0	0	0	0	0	0	0	0	0	0
Gm28449	0	0	0	0	0	0	0	0	0	0	0	0
Gm36943	0	0	0	0	0	0	0	0	0	0	0	0
Gm28094	0	0	0	0	0	0	0	0	0	0	0	0
4930587A21Rik	0	0	0	0	0	0	0	0	0	0	0	0
Pard3b	5.33594	13.8336	12.4264	9.24266	16.8479	36.282	7.04093	12.2462	21.3274	18.4354	13.5543	19.5931
Gm37205	1.62146	2.27526	0	0	0	0	0	0	0	0	0	0
Gm38012	2.36281	0.698729	0	0	0	0	0.0615262	0	0	0	0	0.922894
Gm38278	0	0	1.46416	0	0	0	0	0	0	0	0	0
Pard3bos1	0	0.557711	0.805185	0.956076	0	11.5306	0	0	1.11542	1.66708	0	0.885704
Gm38075	5.55446	2.49418	0.751824	0	0	0	1.80438	0	0	0	0	6.31532
Gm29640	0	0	1.08759	0	0	0	0	0	7.9685	0	1.22592	0
Gm29641	0	0	0	0	0	0	0	0	0	0	0	0
Pard3bos2	0	0	0	0	0	0	0	0	0	0	0	0
Gm38351	0.549387	1.70899	0.243013	0	0	0	0	1.31853	0	0	6.78257	0
Pard3bos3	5.43669	0	0.988418	0	0	0	0.988418	0	8.64794	0	0	0
Gm29084	0	0	0	0	0	0	0	0	0	0.117141	0	0.0986777
Gm11600	0	0	0	0	0	0	0	0	0	0	0	0
Gm11599	0.522699	0.157558	0.306324	0.63023	0.459487	0	0.153162	0	0.63023	0.348466	0.315115	0.459487
Nrp2	0.518031	0.740428	0.645236	0.280852	10.2766	21.6278	7.86873	11.4111	8.65535	86.4536	97.6088	117.543
Gm29083	0	0	0	0	0	0	4.2138	0	0	11.7282	47.1049	14.3765
Gm37121	0	0	0	0	7.56244	0	0	0.485252	0.618432	15.3124	0	6.43745
Gm4208	0	0	0	0	0	0	0	0	0	0	0	0
Ino80d	22.4839	21.4147	21.4391	21.0683	18.9812	35.9511	10.1392	16.1712	15.1134	22.5471	13.8147	19.2884
Gm44468	0	0	0	0	0	0	0	0	0	0	0	0
Gm24942	0	0	0	0	0	0	0	0	0	0	0	0
Rps13-ps7	0	0	0	0	0	0	0	0	0	0	0	0
Rps27-ps1	23.3522	15.1515	9.69775	0	17.3174	5.53079	0	1.22906	0.757573	0	0	11.7758
Ino80dos	1.06305	1.51407	0.84575	0.252346	4.2785	0	2.0895	1.77175	3.15432	4.2522	4.79457	4.62675
Gm20342	1.54494	2.89257	0.623838	0.0986103	7.59949	1.33352	2.39611	2.19543	2.94187	3.28502	1.52846	2.69385
Ndufs1	20.6971	21.214	20.9049	23.6946	17.4789	41.0725	19.0422	19.2403	22.7879	34.7915	21.2482	23.017
Gm24557	0	0	0	0	0	0	0	0	0	0	0	0
Eef1b2	244.119	302.02	269.448	121.184	218.931	177.629	211.54	206.602	302.692	208.412	207.438	338.622
Gm27390	0	0	0	0	0	0	0	0	0	0	0	0
Gm26457	17.2406	19.6124	12.4147	9.8062	72.7149	17.2406	8.86766	17.2406	47.0697	58.6179	25.4961	5.3206
Snora41	29.6487	24.5278	13.7432	19.364	71.0064	22.5895	14.8884	45.1789	82.6198	24.0013	30.9824	16.0337
Gpr1	0.218376	0	0	0	0	0	0	0.36396	0	5.24103	0	0
Gm27512	0	0	0	0	0	0	0	0	0	0	0	0
Platr12	0	0	0	0	0	0	0	0	0	0	0	0
1700039I01Rik	0	0	0	0	0	0	0	0	0	0	0	0
Gm11608	0	0	0	0	0	0	0	0	0	0	0	0
Gm24513	0	0	0	0	0	0	0	0	0	0	0	0
Zdbf2	0.555883	0.40433	0.0743609	0	0.021246	0	1.63594	0.290026	0	0	0	0
Gm23448	0	0	0	0	0	0	0	0	0	0	0	0
Gm11606	0	0	0	0	0	0	0	0	0	0	0	0
Gm11605	0.213331	0.244692	0.247289	0	0	0	0	0	0	0	0.734077	0
Adam23	0	0.0170857	0.115878	0.0427142	0.764797	0	0	0.0750971	0.529656	16.2886	8.66244	8.75268
Gm22281	0	0	0	0	0	0	0	0	0	0	0	0
Dytn	0	0	0	0	0	0	0	0	0	0	0	0
Gm12748	0	0	0	0	0	0	0	0	0	0	0	0
Mdh1b	0	0	0	0	0	0	0	0	0	0	0	0
Fastkd2	4.5561	24.9732	18.7725	21.6096	7.42776	7.18165	2.1761	2.59981	0.856768	6.51239	8.40902	8.70441
4933402D24Rik	0	0	0	0	0	0	0	0	0	0	0	0
Gm13751	0	0	0	0	0	0	0	0	0	0	0	0
Gm13754	0	0	0	0	0	0	0	0	0	0.153283	0	0
Gm13749	0	0	0	0.316707	0	0	0	0	0	0	0	0
Klf7	25.6216	33.9088	41.2269	35.9588	67.1027	45.199	28.4008	20.7757	48.0706	178.611	233.325	219.43
Gm26649	0	0	0	0	0	0	0	0	0	0	0	0
Mir6899	0	0	0	0	0	0	0	0	0	0	0	0
Gm13748	0	0	0.399934	0	0	0	0	0	0	18.7349	0.901605	0
Gm13750	0.781458	0	0.731561	0	0.365781	0	0	0	0.308129	0	0.924387	0.731561
Gm28981	0	0.106997	0	0	0	0	0	0	0	0	0	0
Gm25748	0	0	0	0	0	0	0	0	0	0	0	0
Gm28980	0	0	0	0	0	0	0	0	0	0	0	0
Creb1	10.1122	13.1553	7.27765	18.4175	2.80471	8.08234	7.70513	11.3747	11.5159	32.3294	31.3348	26.358
Mettl21a	2.89315	8.13363	4.49435	29.0259	4.26505	6.10192	19.9953	11.1518	9.30317	3.10356	18.8721	10.9607
Gm28982	0	0	0	0	2.10119	0	0.787948	0	0.540373	0	0.540373	0
Gm29152	0	0	0	0	0	0	0	1.04864	0	0	0	0
2810408I11Rik	3.9783	1.74375	0.46567	0	0	0.367228	1.08656	1.65252	0	2.99903	0	14.2029
Ccnyl1	3.62872	4.16218	1.38671	7.63828	3.97523	7.01818	3.65166	6.10103	5.99171	15.7909	28.2205	30.6
Fzd5	11.4154	10.84	12.6032	0.0442449	7.18185	7.44822	9.44243	9.08178	9.99934	19.1359	20.7287	12.7433
Gm38058	2.64526	0.390118	0.173048	0	0	1.19463	2.45729	0.426655	0.936282	0.170662	0	0
Plekhm3	6.1722	9.85288	9.92089	18.3282	2.89684	3.92625	2.70995	3.61015	3.92278	10.9636	15.4812	7.00848
Rpl31-ps24	2.9505	0	0	0	0	0	0	0	0	0	0	0
Rpl10a-ps1	5.92262	7.19675	9.12246	3.70119	3.27473	4.44197	4.67818	5.49958	8.43048	3.17283	5.14054	6.08164
Gm24788	0	0	0	0	0	0	0	0	0	0	0	0
Akr1cl	0	0.0863335	0	0	0	0	0	0	0	0	0	0
Gm8550	0	0	0	0	0	0	0	0	0	0	0	0
Cryge	0	0	0	0	0	0	0	0	0	0	0	0
Crygd	0	0	0	0	0	0	0	0	0	0	0	0
Crygc	0	0	0	0	0	0	0	0.18229	0	0	0	0
Crygb	0	0	0	0	0	0	0	0	0	0	0	0
Gm7329	0	0	0	0	0	0	0	0	0	0	0	0
Cryga	0	0	0	0	0	0	0	0	0	0	0	0
Gm28845	0	0	0	0	0	0	0	0	0	0	0	0
D630023F18Rik	0	0	0	0	0	0	0.177808	0	0	0	0	0
Idh1	71.7388	85.6068	98.5432	41.7843	29.425	71.0898	59.2916	71.4892	29.9915	112.526	57.4594	103.512
Pikfyve	4.72938	7.78008	3.68109	0.727564	4.37296	0.0472151	1.34825	3.02964	4.97654	3.4467	2.2991	9.17168
Pth2r	0	0	0	0	0	0	0	0	0	0	0	0
Gm28927	0	1.17462	0	0	0	0	0	0	0	0	0	0
Gm28926	0	0	0	0	0	0	0	0	0	0	0	0
Gm28925	0	0	0	0	0	0	0	0	0	0	0	0
Gm28923	0	0	0	0	0	0	0	0	0	0	0	0
Gm28922	0	0	0	0	0	0	0	0	0	0	0	0
Gm28728	0	0	0	0	0	0	0	0	0	0	0	0
Gm5255	0	0	0	0	0	0	0	0	0	0	0	0
Gm8805	0.580476	0	0	0	0	0	0.543412	0.580476	0.457764	0.580476	0	2.71706
Crygf	0	0	0	0	0	0	0	0	0	0	0	0
Gm8809	0	0	0	0	0	0	0	0	0	0	0	0
Gm15659	0.443328	0	0	0	0	0	0	0	0	0	0	0
Gm8812	0	0	0	0	0	0	0	0	0	0	0	0
Map2	10.196	9.55637	3.5607	0	4.54094	1.9604	1.4159	1.35498	1.4859	1.75859	2.65131	0.217831
Gm24729	0	0	0	0	0	0	0	0	0	0	0	0
Gm10558	6.56581	5.55188	2.58058	0	6.50756	0	0	0	0	0	0	0
Gm25411	0	0	0	0	0	0	0	0	0	0	0	0
Unc80	0.145611	0	0	0	0	0	0	0.0364027	0	0	0	0
Gm37181	0	0	0.0801017	0	0	0	0	0	0	0	0	0
Rpe	22.5695	28.0812	23.7956	37.7701	5.68181	24.2457	25.7381	22.8688	19.8704	35.0815	39.9597	29.3803
Kansl1l	107.639	93.5061	118.556	4.94514	37.7236	21.1298	21.8225	19.3576	26.4242	14.2592	27.9078	22.0267
Gm37570	7.40625	12.3791	22.4944	0	3.46067	0	0	3.65169	0.133108	1.80013	3.94888	6.41242
Gm38387	3.43557	11.115	10.9227	0	0	9.87728	0	0	0.574016	11.1119	6.36636	0
Gm38162	8.41871	12.2837	9.52657	0	3.33615	0	2.55772	0	1.70269	0	9.04045	1.03791
Gm15789	3.87986	0	3.58464	18.8507	0	3.7547	1.15973	2.00251	8.02159	0	0	0
6820402A03Rik	10.0656	16.6731	20.8223	5.59783	1.1943	0	8.46394	6.492	10.1122	7.26628	0	10.2813
Gm37285	3.22339	6.8014	15.2304	0	0.826457	0	3.54196	1.47739	2.42907	1.47739	0	0
Gm37755	6.49081	4.71771	8.21058	0	2.82239	11.0266	0	5.16137	3.33015	0	4.23207	0.256581
Gm38218	0.0305566	0.399012	1.51117	0	0	0	0	0	0	0	0	0
Acadl	415.978	469.878	452.236	60.8634	129.552	90.935	91.5468	95.4715	97.8387	132.725	109.901	235.121
Gm15793	3.80337	0	0	0.309044	0	0	0	1.08668	1.85426	0	0	0
Gm27934	2.95814	2.70482	9.59841	0	0	0	0	0	13.5241	0	0	0
Gm25832	0	0	0	0	0	0	0	0	0	0	0	0
Myl1	0	0	0	0	0	0	0	0	0	0	0	0
Rpl31-ps14	0.731934	0	0	0	0	0.365967	0	0.731934	0	0	0	0
Gm15826	0	0	0	0	0	0	0	0	0	0	0	0
Lancl1	26.3447	19.4317	14.781	26.3413	7.26525	31.1279	13.7163	14.0769	24.5411	18.6866	23.138	25.7624
Cps1	1.70734	0.546395	4.26707	7.16065	0	0	0.0744257	12.2359	0	3.78461	8.62729	2.92741
Gm15668	0	0	0	0	0	0	0	0	0	0	0	0
Gm26342	0	0	0	0	0	0	0	0	0	0	0	0
Kif22-ps	0	0	0	0	0	0	0	0	0	0	0	0
Gm22548	0	0	0	0	0	0	0	0	0	0	0	0
Gm15669	0	0	0	0	0	0	0	0	0	0	0	0
Gm37957	0	0	0	0	0	0	0	0	0	0	0	0
Gm23189	0	0	0	0	0	0	0	0	0	0	0	0
Gm15671	0	0	0	0	0	0	0	0	0	0	0	0
Erbb4	28.5293	25.1756	16.3935	0	0	0	0	0.0223935	0.0108844	0	0	0.0247635
Gm37100	0	0	0	0	0	0	0	0	0	0	0	0
Gm15670	5.70765	3.65817	8.33396	0	0	0	0	0	0	0	0	0
Gm25542	0	0	0	0	0	0	0	0	0	0	0	0
Gm19335	0	0	0	0	0	0	0	0	0	0	0	0
Gm37735	7.63543	9.03179	9.54348	0	0	0	0	0	0	0	0	0
Gm37769	0	0	0.230083	0	0	0	0	0	0	0	0	0
Gm37061	0	0	0	0	0	0	0	0	0	0	0	0
Gm16076	1.12064	4.46182	0	0	0	0	0	0	0	0	0	0
Gm8840	0	0	0	0.441459	0	0	0	0	0	0	0	0
Pced1c-ps	0	0	0	0	0	0	0	0	0	0	0	0
Gm28497	0	0	0	0	0	0	0	0	0	0	0	0
Gm29113	0	0	0	0	0	0	0	0	0	0	0	0
Gm29114	0	0	0	0	0	0	0	0	0	0	0	0
Ikzf2	1.02524	0.0782265	0.814301	3.06648	0.974694	4.43784	2.18381	1.86009	2.47196	6.31258	2.45631	3.08447
Gm29112	0	0	0	0	0	0	0	0	0	0	0	0
Gm28112	1.9581	0	0	0	0	0	0	0	0	0	0	0
Gm37930	0	0	0	0	0	0	0	0	0	0	0	0
Spag16	0	0	0	0	0	0	0	0	0	0	0	0
Gm22665	0	0	0	0	0	0	0	0	0	0	0	0
Gm23879	0	0	0	0	0	0	0	0	0	0	0	0
Gm28580	0	3.8728	0	0	0	0	1.7179	0	1.9364	0	1.9364	5.15369
Gm38272	0	0	0	0	0	0	0	0	0	0	0	0
Gm37456	0	0	0	0	0	0	0	0	0	0	0	0
Gm23422	0	0	0	0	0	0	0	0	0	0	0	0
Vwc2l	0	0	0	0	0	0	0	0	0	0	0	0
Bard1	0	0	0	0	0	0	0.177233	0	0	0	0	0
Gm16236	0	0	0	0	0	0	0	0	0	0	0	0
Gm8870	0.592168	0	0	0.178498	0.173518	0	0.173518	0.394778	0.178498	0	0	0
Abca12	0	0	0	0	0	0	0	0	0	0	0	0
Gm6947	0	0	0	0	0	0	0	0	0	0	0	0
Atic	13.7725	24.3887	25.3477	0.019796	5.38164	4.28018	8.5226	5.03957	5.06778	0.759387	4.17696	8.18249
Fn1	110.769	104.328	84.4338	94.1294	103.482	146.618	64.1659	65.5752	112.929	9.54052	9.54386	2.07178
Apol7d	2.40641	0	0	0	0.144596	0	0.36149	0	0.325975	0.0891263	0	0
Gm5829	0	0	0	0	0	0	0	0.517632	0	0	0	0
Gm5256	0.364307	0.471419	0.360482	0.15714	0	0.182154	0.360482	0.364307	0.471419	0.182154	1.09998	0
Gm37217	0	0	0	0	0	0	0	0	0	0	0	0
Gm8883	0	0.967491	0.11058	0	0	0	0	0	0	0	0	0
Gm28818	0	0	0	0	0	0	0	0	0	0	0	0
4933417E11Rik	0	0	0	0	0	0	0	0	0	0	0	0
4930556G22Rik	0	0	0	0	0	0	0	0	0	0	0	0
Gm5528	0	0	0.388256	0	0.388256	0	0.388256	0.355007	0	0	0.314948	0.388256
Gm8885	1.19799	0	1.21531	0.568856	0.607655	1.43759	0.911483	0.718796	1.70657	0.958395	0.284428	1.51914
Gm4319	0	0	0	0	0	0	0	0	0	0	0	0
Mreg	0.353266	0.602798	5.32992	0	0	0	7.26807	10.9512	2.88003	3.9448	4.62145	13.9305
Gm25360	7.80578	0.892164	1.58298	0	0.791492	0	3.95746	0	0	2.92717	0.892164	0
D230017M19Rik	0.817345	0	0	7.81527	1.24338	0.34056	0	0.306504	1.28912	0	0.0268566	0
Gm23472	0	0	0	0	0	0	0	0	0	0	0	0
Gm24497	0.72427	0	1.60185	0	0	0	0	0	0	5.79416	0.704065	0
Gm25939	0	0	0	0	0	0	3.56866	0	0	0	0	0
Pecr	32.3122	50.2161	25.5182	2.87634	53.5882	51.161	26.1798	27.9366	34.3963	85.044	132.192	1.79573
Tmem169	0	0	0	0	0	0	0	0	3.03387	0	0	0
Xrcc5	45.9828	22.8484	28.7374	0.0541431	0	23.8895	23.0531	21.6742	13.2109	22.0933	7.0386	4.36851
2004-03-01	0	0	0	0	0	0	0	0	0	0	0	0
Gm15843	1.6251	1.60764	0.686915	0.321527	0.343457	0	0.343457	0.541701	1.28611	0.812552	1.28611	2.06074
Smarcal1	6.01482	4.16703	3.20725	6.37473	11.4066	3.51266	4.12759	0.553363	3.28395	7.00125	5.62963	4.01603
RP23-432C4.2	0	0	0	0	0	0	0	0	0	0	0	0
Ankar	0	0	0	4.30837	0	0	0	0	0	0	0	0
RP23-38P22.2	0	0	0	0	0	0	0	0	0	0	0	0
RP23-38P22.1	0	0	0	0	0	0	0	0	0	0	0	0
Rpl37a	33.8481	30.2333	33.9586	14.0199	20.3969	16.2863	30.5953	25.4106	39.8661	29.5312	27.5629	68.5683
Igfbp2	0	1.1099	1.19937	41.7728	8.6724	88.9698	5.53557	11.6225	7.16393	16.3698	7.87023	0.0922595
Igfbp5	4.61611	0.72603	1.98006	69.9409	62.7655	93.993	48.7381	52.1082	71.0904	55.9314	7.07879	7.61011
1700027A15Rik	0	0	0	0	0	0	0	0	0	0	0	0
Tnp1	0	0	0	0	0	0	0	0	0	0	0	0
Gm38106	0	0	0	0	0	0	0	0	0	0	0	0
Gm29185	0	0	0	0	0	0	0	0	0	0	0	0
Gm29184	0	0	0	0	0	0	0	0	0	0	0	0
Pinc	0	0	0	0	0	0	0	0	0	0	0	0
Gm27315	0	0	0	0	0	0	0	0	0	0	0	0
D530049I02Rik	0	0	0	0	0	0	0	0	0	0	0	0
Gm9553	0	0	0	0	0	0	0	0	0	0	0	0
C530043A13Rik	0	0	0	0	0	0	0	0	0	0	0	0
Gm29186	0	0	0	0	0	0	0	0	0	0	0	0
6030407O03Rik	1.67163	0	0.234693	0.0744017	0	0	0	0.0696511	0	0	0	0
Gm29183	0	2.22435	1.9189	0	0.872225	0	3.31446	0	0.808854	0	0	0
Gm25329	0	0	0	0	0	0	0	0	7.68531	0	0	0
Mir6351	0	0	0	0	0	0	0	0	0	0	0	0
Tns1	98.175	99.9918	98.6749	109.798	92.8305	89.852	90.1409	68.7046	91.7477	44.2906	59.8336	68.5788
Rufy4	2.36688	0	1.71478	0	0	0.29586	0.411547	0	0	0	0	0
Cxcr2	0	0	0	0	0	0	0	0	0	0	0	0
Cxcr1	0	0	0	0	0	0	0	0	0	0	0	0
Mir1928	0	0	0	0	0	0	0	0	0	0	0	0
Gm25524	0	0	0	0	0	0	0	0	0	0	0	0
Arpc2	1088.11	1135.94	1254.21	400.849	663.977	548.511	418.522	481.963	563.637	558.31	659.02	1232.92
Gpbar1	0	3.9873	1.90218	66.9173	34.7147	15.3284	39.9457	21.0942	3.1205	0.140628	0	0.634059
Aamp	215.291	245.002	198.305	101.3	111.044	164.677	92.0257	90.1595	217.522	157.496	205.385	154.219
Gm28364	0	0	0	0	0	0	0	0	0	0	0	0
Pnkd	16.661	12.3817	8.00128	3.00269	3.14213	4.43382	3.76026	5.01979	3.63855	7.42226	7.34775	2.93609
Gm37503	0.53418	2.84342	0	2.84342	17.5263	11.2178	9.93157	8.54688	4.73903	12.2861	1.89561	7.01052
Tmbim1	92.2226	110.821	144.214	70.6203	79.5418	87.3669	90.866	71.8041	117.593	93.3884	115.376	145.09
Gm29358	0	0	0	0	0	0	0	0	0	0	0	0
Gm37931	0	0	0	0	0	0	0	3.47218	0	0	0	0
Catip	0	1.07899	0	21.9652	1.8461	8.51319	8.82025	1.93865	3.31404	2.95012	1.3102	7.52114
Slc11a1	0.588466	0	0.688616	0	0	0	0	1.02982	0.812113	4.11926	0	0.504985
Ctdsp1	22.3284	22.4037	31.9082	27.8186	24.7016	13.3683	30.4859	30.474	29.6787	34.4509	18.1875	40.0631
Mir26b	0	1.58208	1.79973	7.91038	0	0	0	3.25495	4.74623	0	0	5.39918
Vil1	42.4874	59.1995	41.6531	0.0524818	1.00774	0	8.82969	4.6404	3.51628	6.00272	0	5.99843
Usp37	29.6246	24.6766	21.0634	33.0716	32.8557	19.7702	34.8211	53.1554	63.2247	8.0585	28.0707	14.7405
Gm37733	0.693763	3.18203	1.67495	0	0	0	0	1.76109	0	0	0.431462	1.25622
Cnot9	12.4748	16.0897	17.5037	30.5886	14.235	14.554	11.7746	11.0754	11.3532	32.0267	29.6847	0.386628
Plcd4	0.0725635	0.107292	0.0529065	0.793964	1.95754	1.7899	0.846503	0.483757	0.193126	0	0	0.105813
Zfp142	7.62141	6.99525	8.41641	27.0972	9.34446	12.8958	14.5447	8.29018	19.4279	5.19871	2.0821	4.83224
Gm25035	0	0	0	0	0	0	2.07466	16.1078	4.10575	0	0	0
Bcs1l	7.23915	6.97886	13.253	44.8741	0.189328	25.0303	14.7045	11.963	13.0505	15.2145	8.02569	17.6075
Rnf25	64.599	46.7222	49.2133	3.67215	22.25	0	14.4867	24.4382	18.0482	68.7005	38.5966	33.5482
Stk36	5.30644	0.7568	0.977669	0	4.12207	0	0	0.903223	1.62489	0	0	0
Ttll4	9.75649	14.9923	14.5085	0.382577	3.37343	3.72798	3.78483	7.08177	5.53542	3.18749	0.286933	4.44306
Cyp27a1	4.71092	0.12377	7.81427	209.234	228.374	69.4543	143.473	168.766	117.582	81.4862	28.8385	13.5166
Prkag3	0	0	0	0	0.0462801	12.0299	0	0	0	0	0	0
Gm27507	0	0	0	0	0	0	1.54065	0	0	0	0	0
Wnt6	0	0.728781	0	0	1.94898	1.65859	5.15536	0.793241	8.01659	0	0	0
Gm29539	0	0	0	0	0	0	0	0	0	0	0	0
Wnt10a	2.34753	0	5.21031	0	0	22.923	0.302047	0	0.061254	0	0	0
Gm16582	0	0	0	0	0	0	0	0	0	0	0	0
Cdk5r2	0	0	0	0	0	0	0	0	0	0	0	0
Fev	0	0	0	0	0	0	0	0	0	13.8052	27.9085	0
Cryba2	0	0	0	0	0	0	0	0	0	0	0	0
Mir375	0	0	0	0	0	0	0	0	0	0	0	0
Ccdc108	0.224797	0	0.181993	0	0	0	0	0	0	0.143052	0	0
Gm15841	0	0	0	0	0	0	0	0	0	1.33787	0	0
Ihh	1.98392	0	4.41662	0	0	0	0	0.793569	0	0.545579	0	0
Gm37744	0	0	0	0	0	0	0	0	0	0	0	0
Nhej1	1.83804	6.42996	13.5593	34.7218	9.61476	10.8868	2.71186	8.90742	6.14418	0.56555	0	0
Slc23a3	1.83544	4.02175	0.930847	1.85128	9.61876	8.04769	12.4113	3.10612	7.852	17.4367	4.59629	0.992904
Cnppd1	32.0243	37.9346	44.1517	38.7394	35.9497	63.3834	32.0141	39.0098	28.0083	40.9452	13.3603	81.5566
Fam134a	73.8616	53.8792	67.4897	34.6528	82.3325	49.7825	62.0978	40.4184	88.3051	61.1532	125.34	56.1606
Zfand2b	28.9311	24.799	22.4478	14.6296	6.49092	3.96636	27.3159	10.9658	13.2023	23.7204	41.3019	42.0107
Abcb6	0.632532	0.201474	0.286301	0	0	0	0.59863	0.379519	0.0575641	0	0.489295	0
Gm29253	0	0	0	0	0	0	0	0.0712533	0	0	0	0
Atg9a	22.514	7.18638	14.7595	5.99279	19.8072	14.3472	15.2318	16.7752	8.62863	30.271	7.16151	6.0809
Ankzf1	5.74747	4.79741	5.01082	13.615	2.49004	10.0348	3.25857	1.83298	0.589626	9.97264	12.3821	15.9547
Glb1l	4.68537	3.14272	2.69425	18.6513	3.75641	24.6216	11.1138	7.63715	6.62703	6.9812	16.579	2.74607
Gm27943	0	0	0	0	0	0	0	0	0	0	0	0
Stk16	60.3854	70.8177	57.1471	62.0509	34.2185	43.482	23.4994	34.4468	42.6273	55.4913	33.0161	29.7786
Tuba4a	313.324	392.746	322.28	67.6806	54.5884	31.0932	88.9203	106.392	120.124	69.7888	49.8109	67.2488
A630095N17Rik	0	0.369552	0.239495	0	1.07773	0	0	2.17954	0	0	0	0
Dnajb2	45.9195	39.7417	42.2376	16.4019	63.2029	49.4487	26.8426	26.1881	31.6653	11.2292	19.6752	28.904
Ptprn	1.14651	1.88142	1.66766	0	7.05547	2.12441	0.299323	1.31511	1.2009	0	0	0.726927
Gm28294	0	0	1.65543	0	0	7.1405	0	3.21322	0	0	0	2.897
Resp18	0	0	0	0	0	0	1.60855	0	0.592933	2.21521	0	0
Gm28902	0	0	0	0	0	0	3.5157	0	0	0	0	0
Dnpep	72.3113	45.6999	44.4949	77.8369	30.4961	2.32989	51.7521	50.4103	46.2344	42.87	50.0428	46.8347
Des	0.0425543	0.587369	0.463182	120.961	190.705	177.153	245.149	209.92	172.503	4.42564	4.58882	3.78967
Gm15179	0	0	0	0.310211	1.76444	21.5401	2.64665	18.9872	2.01637	0	0	0
Speg	0.616992	0.848368	0.748967	24.2955	8.37238	1.69673	7.9979	6.97676	11.4968	0.22544	2.45734	0.0133744
Gm15178	0	0	0	0	0	0	0	0	0	0	0	0
Gmppa	35.8383	63.0324	23.0741	29.4151	76.4149	52.8004	44.9973	55.1105	39.687	25.8062	20.2771	22.2685
Asic4	0	0	0	0	0	0	0.986259	0.224388	0.913106	0	0	0
Gm37264	0	0	0	0	0	0	0	0.155478	0.8276	0	0	0
Chpf	33.925	32.9501	24.0776	157.914	340.196	228.185	205.39	141.571	212.125	4.1245	4.27867	19.3657
Obsl1	2.7507	3.00573	3.73571	19.9013	18.7917	21.1429	22.9803	15.5439	24.5499	0	0.0186691	2.94329
Tmem198	0	1.22186	2.09934	3.66557	0.220983	13.4799	0.0552458	3.54451	5.49836	0	0	2.70705
Inha	2.27426	6.2385	0.307475	0	0	0	0.102492	0	2.65714	0	0	0
Gm15181	0	0	0	0	0	0	0	0	0	0	0	0
Stk11ip	16.0778	6.91098	6.00027	13.39	0.412863	0	2.53222	3.5883	1.84773	5.28509	5.35121	9.02793
Gm15183	0	0	0	0	0	0	0	0	0	0	0	0
Slc4a3	17.2641	17.4681	15.6353	6.06834	7.07454	3.39304	6.73766	7.34866	9.49261	0.457094	0.0433453	0.0198166
Gm15180	0	0	0	0	0	0	0	0	0	0	0	0
Gm15182	0	0	0	0	0	0	0	0	0	0	0	0
Gm5257	0	0.175108	0	0	0.340447	0	0	0.193641	0.175108	0	0	0.51067
Gm29065	0	0	0	0	0	0	0	0	0	0	0	0
Gm29068	0	0	0	0	0	0	0	0	0	0	0	0
Gm29069	0	0	0	0	0	0	0	0	0	0	0	0
Gm17751	0	0	0	0	0	0	0	0	0	0	0	0
Mir6343	0	0	0	0	0	0	0	0	0	0	0	0
Gm816	0	0	0	0	0	0	0.0692541	0	0	0	0.0583388	0
Gm38265	0	0	0	0	0	0	0	0	0	0.0424187	0	0
Gm25974	0	0	0	0	0	0	0	0	0	0	0	0
Epha4	2.25242	3.19321	1.88303	42.7844	25.4103	25.4899	54.5655	45.8555	98.7349	30.7455	29.5025	30.6785
Mir6352	0	0	0	0	0	0	0	0	0	0	0	0
Gm28386	0	0	0	0	0	0	0.074533	1.96627	0	0	0	0
Gm28385	0	0	0	0	0	0	0	0	0	0	0	0
Gm26263	0	0	0	0	0	0	0	0	0	0	0	0
Gm28387	0	0	0	0	0	0	0	0	0	0	0	0
Pax3	0	0	0	0	0	0	0	0	0	0	0	0
Sgpp2	11.6264	31.1534	12.0637	0.038225	0	0	0.0345666	0.100807	0	0	2.40818	3.04186
Gm28410	0	0	0	0	0	0	0	0	0	0	0	0
Gm37884	0	0	0	0	0	0	0	0	0	0	0	0
Farsb	104.934	48.76	106.608	0	57.3159	62.0703	64.0128	58.5339	30.8235	63.2288	79.6887	92.0072
Gm28995	0	0	0	0	0	0	6.44729	0	0	0	0	0
4833412K13Rik	0	3.27616	0	0	0	0	0	5.51957	11.3405	0	0	0
BC035947	0.0513861	0	0	0	0	0	0	0.0513861	0	0.0513861	0.0548909	0
Mogat1	0	0	0	0	0	0	0	0	0	0	0	0
5730419F03Rik	0	0	0	0	0	0	0	0	0	0	0	0
Gm29611	0	0	0	0	0	0	0	0	0	0	0	0
Acsl3	81.5219	53.4819	68.5556	34.6266	45.245	49.3604	25.5207	22.8222	34.3533	8.28702	21.5489	36.6547
Utp14b	3.64315	3.62294	2.64202	5.5785	0.395263	14.1778	8.90382	9.43989	10.8276	0.484557	0.0205849	7.03152
Gm6159	0.0780026	0	0	0	0.0802411	0.0780026	0	0.0780026	0	0.0780026	0.0887336	0.0802411
Gm29536	0	0	0	0	0	0	0	0	0	0	0	0
Kcne4	1.23086	0.269627	0.320075	185.989	426.468	820.643	738.926	902.29	793.783	0.410287	0.107851	30.9833
Gm29187	0	0	0	0	0	0	2.29421	0	0	0	0	0
Gm5830	0	0	0	0	0.34532	0	0	0	0	0	0	0
Scg2	0	0	0	0	0	0	0	0	0	0	0	0
Gm19027	0	0	0.105742	0	0	0	0	0.125526	0.134088	0	0	0
Gm24160	0	0	0	0	0	0	0	0	0	0	0	0
Ap1s3	0.0531538	1.442	0.140177	0	0	0	0.0467256	0	0	0	0	0
Gm37886	0	1.59868	0	0	0	0	0	0	0	0	0	0
Wdfy1	13.4711	16.4635	20.3308	10.1455	17.6704	14.7078	4.42461	7.95018	4.40425	3.77634	8.93958	11.7056
Gm10555	0	0	0	0	0	0	0	0	0	0	0	0
Mrpl44	66.2566	65.4152	43.7558	0	32.6485	13.0059	1.93535	4.33531	19.913	40.9809	31.6375	23.6449
Serpine2	11.3792	7.09414	4.72479	110.545	66.1835	208.514	131.583	156.453	201.042	3.7556	3.26947	0.0364849
Gm5529	1.01958	0.643232	0.190896	0	0.381791	0.203916	0	0	0.964848	0.407832	0.482424	0.190896
Gm28071	0	0	0	0	0	0	0	0	0	0	0.288309	0.661386
Gm28058	0	0	0	0	0	0	0	0	0	0	0	0
Gm23934	0	0	0	0	0	0	0	0	0	1.41285	0	0
Gm38339	0	0	0	0	0	0	0	0	0	0	0	0
9830004L10Rik	0	0	0	0	0	0	0	0	0	0	0	0
Fam124b	0	0	0	0	0	0	0	0	0	0	0	0
2310015K22Rik	0	0	0	0	0	0	0	0	0	0	0	0
Gm37932	0	0	0	0	0	0	0	0	0	0	0	0
Cul3	58.2864	84.3069	67.794	17.9708	34.0281	14.2817	36.4213	29.2705	35.9415	26.5555	51.966	44.3874
Gm37902	3.83533	4.45387	1.80831	0	0	0	13.3157	0	5.18103	0	13.5434	0
Gm37262	12.3012	3.28059	3.99142	0	10.228	0	1.33047	3.99789	0	0	3.09313	7.06814
Gm29125	0	0	0	0	0	0	0	0	0	0	0	0
Gm6189	0	0	0	0	0	0	0	0	0	0	0	0
1700016L21Rik	0	0.277844	0	0	0	0	0	0	0	0	0	0
Gm45261	0	4.07865	0	0	0	0	0	0	0	0	0	0
Dock10	0.335204	0	0.023531	2.23792	1.87463	10.7824	3.0904	3.16581	5.6296	0	0.308335	6.97301
Gm37645	0	0	0	0	0.775093	0	1.12389	2.17815	1.75202	0	0	3.17788
Gm38062	0	0.0745343	0	0	4.49221	0.494537	0	0	0	0	0	10.2886
A630081D01Rik	0	0	0	0	10.0654	5.57785	11.1838	1.85928	0	1.39446	0	7.62533
Gm29124	0	0	0	0	0	0	0	0	0.376301	0	0	0
Gm28066	0	0	0	0	0	0	0	0	0	0	0	0
Nyap2	0	0	0	0	0	0	0	0	0	0	0	0
Gm37210	0	0	0	0	0	0	0	0	0	0	0	0
Gm6198	0	0.0489177	0	0	0	0	0	0	0	0	0	0
Gm5530	8.27125	4.61704	7.06105	0.419731	0.481435	0	0	0.162181	0.27982	0.486544	0.419731	0.641914
Gm7516	0.195943	0	0	0.190476	0	0	0.216681	0.391885	0.380953	0	0.190476	0.216681
Gm37114	0	0	0	0	0	0	0	0	0	0	0	0
Mir6344	0	0	0	0	0	0	0	0	0	0	0	0
Irs1	0.916205	0.0174703	0	0.856046	4.12952	17.3733	3.64724	3.68211	1.20545	0	0	0
Gm9747	0	0	0	0	0	0	0	0	0	0	0	0
Rhbdd1	21.013	22.1576	37.187	11.2633	10.6478	24.6823	7.62467	6.80048	8.11649	24.8291	9.91774	5.29714
Gm19552	0	0.96061	0	0	0	0	0	0	0	0	0	0
Gm28940	3.11346	0	0	0	0	0	0	0	0	0	0	0
Gm22112	0	0	0	0	0	0	0	0	0	0	0	0
Col4a4	0.368792	1.63788	3.44745	34.4917	23.947	33.5601	47.9367	58.638	47.3218	1.70347	2.19989	1.9659
Col4a3	2.31509	5.9083	2.81574	8.309	16.7409	13.9635	34.9323	35.9659	20.6288	0.0546872	0.0287509	0.375433
n-R5s213	0	0	0	0	0	0	0	0	0	0	0	0
C430014B12Rik	0.860019	2.91061	0.211342	0	4.40297	0	0.176119	0.191115	1.26952	0	0	0
Mff	25.782	49.6229	33.6545	21.5644	27.734	17.2603	14.7228	17.0899	19.5016	23.4579	31.191	43.3475
Gm28941	0	1.60787	0	0	0	0	0	0	0	0	0	0
Tm4sf20	0	10.3815	4.11241	0	0	0	0	0	0	0	0	0
Gm19257	0	0	0	0	0	0	0	0	0	0	0	0
Gm36999	0	0	0	0	0	0	0	0	0	0	0	0
Gm28942	0	0	0	0	0	0	0	0	0	0	0	0
Gm17764	0	0	0	0	0	0	0	0	0	0	0	0
Gm22396	0	0	0	0	0	0	0	0	0	0	0	0
Agfg1	48.4579	39.2472	29.5354	48.2511	15.2545	12.6924	17.3281	16.1378	36.8489	9.06919	24.1256	29.3731
Gm7553	0	0.100477	0.119276	0	0	0	0	0	0.100477	0	0	0
Slc19a3	0	0	0	0	0	0	0	0	0	0	7.01423	0
Gm7539	0.21958	0.213455	0	0	0	0	0	0.439161	0.426909	0	0	0
Krtap28-10	0	0	0	0	0	0	0	0	0	0	0	0
A030005K14Rik	0	0	0	0	0	0	0	0	0	0	0	0
Krtap28-13	0	0	0	0	0	0	2.36169	0	1.77141	0	0	0
Gm29518	0	0	0	0	0	0	0	0	0	0	0	0
Ccl20	356.516	287.562	143.084	0	0	0	0.131149	0	0	21.4653	0.319159	9.96734
Gm29519	0	0	0	0	0	0	0	0	0	0	0	0
Daw1	1.09476	0	0.298596	0	0	0	0	0	0	0	0	0
Gm6244	0	0	0	0	0	0	0	0	0	0	0	0.164489
n-R5s214	0	0	0	0	0	0	0	0	0	0	0	0
Sphkap	0	0	0	0	0	0	0	0	0	0	0	0
Gm6374	0.202727	0.174888	0	0	0.200598	0	0	0	0	1.01363	0.349776	0
Gm37517	0	0	0	0	0	0	0	0	0	0	0	0
Gm37989	0	0	0	0	0	0	0	0	0	0	0	0
4933436I20Rik	0	0	0	0	0	0	0	0	0	0	0	0
Gm25754	0	0	0	0	0	0	0	0	0	0	0	0
Gm24555	0	0	0	0	0	0	0	0	0	0	0	0
Pid1	1.16772	0.0184991	0.0228051	65.8569	58.9967	91.916	113.66	137.29	102.3	1.79328	8.5466	12.634
Gm37058	0	0	0	0	0	0	0	0	3.72456	0	0	0
Gm18304	0	0	0	0	0	0	0	0	0	0	0	0
Mir6353	0	0	0	0	0	0	3.67263	7.14034	0	0	0	0
Dner	0	0	0	0	0	0	17.9173	10.6738	6.62521	0	0	0
Gm37959	0	0	0	0	0	0	0	0	0	0	0	0
Gm37925	0	0.0323881	0	0.194329	0.0742991	0.0750875	0	0	0.0323881	0.150175	0	3.71495
Mir5126	0	0	0	0	0	0	0	0	0	0	0	0
Trip12	19.606	24.439	29.1824	12.8201	37.4146	18.8775	11.1474	13.7142	17.9616	14.7705	26.8975	25.4153
Gm38374	0	0.17874	0.0704771	0	0	0	0	0.836636	0	0.334654	0	0
Gm37738	0.134072	0	0	0	0	0	0.321443	0	0.0677475	0	0	0
Fbxo36	4.7004	13.2024	1.43992	0	0.313027	0	3.19288	0	1.93206	4.84284	2.18967	0
Slc16a14	0	0	0	0	0	0	0	0	0	0	0	0
Gm15433	0	0	0	0	0	0	0	0	0	5.9499	1.33627	2.85482
Gm29284	0	0	0	0	0	0	0	0	0	0	0	0
C130026I21Rik	0	0	0	0	0.39762	0	0	0	0	0.0351389	0.159892	0.506062
Rpl19-ps1	0.946005	0.864992	0	0	0.255795	0.315335	0.51159	0	0	0.946005	0.864992	1.27898
Gm27907	0	0	0	0	0	0	0	0	0	0	0	0
Gm7582	0	0	0	0	0	0	0	0	0.228543	0.79477	3.42815	1.04857
Gm2389	0	0	0	0	0	0	0	0	0	0	0	0
Gm18342	0	0	0	0	0	0	0	0	0	0	0	1.71877
A530032D15Rik	0.106106	0	0	0	0	0	0	0	0	0	8.1607	5.89924
Gm10553	0	0	0	0	0	0	0	0	0	0	0	0
A530040E14Rik	0	0	0	0	0	0	0	0	0.0595504	0.329265	0.655054	0.984115
Gm16038	0	0	0	0	0	0	0	0	0	0	0	0
Gm2619	0	0	0	0	0.475626	0	0.713438	0	0	4.3134	10.0183	5.23188
Gm6264	0	0	0	0	0	0	0.108378	0.093495	0	0	0	0.216755
Gm7609	0	0	0	0	0	0	0	0	0.98062	5.92644	8.02882	3.93503
Gm16028	0	0	0	0	0	0	0	0	0	0.209397	0	0
Gm16026	0	0	0	0	0	0	0	0	0	0	0.0357753	0.0424689
Gm16025	0	0	0	0	0	0	0	0	0	0.527006	0	0
Gm7281	0	0	0	0	0	0	0	0	0	0	0	0
Gm2666	0	0	0	0	0	0	0	0	0	0	0	0
Gm2427	0	0	0	0	0	0	0	0	0	0	0	0
Gm16092	0	0	0	0	0	0	0	0	0	0	0	0
Gm7592	0	0	0	0	0	0	0	0	0.441262	2.92778	3.97136	0.857904
G530012D18Rik	0	0	0	0	0	0	0	0	0	0	0	0
Sp110	0.274685	0	0	0.025083	1.42007	4.14141	0.937784	0.612759	1.30432	8.3462	12.09	14.3347
Gm16094	0	0	0	0	0	0	0	0	0	0	0	0
Sp140	1.37386	2.98783	1.28858	6.71111	2.07836	6.70766	6.85858	1.89916	8.87154	15.8802	14.3875	32.3808
Gm10552	0	0	0	0	0	1.23536	0	0	0.161367	0.882401	0.806834	0.286316
Gm17017	0	0	0	0	0	0	0	0	0	0	0.0595759	0
Sp100	0.718827	0.0364774	1.73636	15.5029	31.631	37.4636	29.4762	19.5563	27.0662	141.355	156.014	199.995
n-R5s215	0	0	0	0	0	0	0	0	0	0	0	0
A630001G21Rik	0.279024	0	0.377416	0	6.85639	0	0	0	1.78864	9.54261	5.09076	19.6885
Mir8096	0	0	0	0	0	0	0	0	0	0	0	0
Gm25472	0	0	0	0	0	0	0	0	0	0	0	0
9930111H07Rik	0	0	0	0	0	0	0	0	0	0	0	0
Gm22906	0	0	0	0	0	0	0	0	0	0	0	0
Cab39	107.789	157.446	150.984	30.2827	56.4039	106.149	35.7627	20.9747	61.0942	42.5973	75.1541	103.72
Itm2c	237.671	234.474	179.822	320.965	476.873	313.409	508.425	284.807	497.503	288.292	344.571	510.606
4933407L21Rik	0	0.274562	0	0	0	0	0	0	0	0	0	0.868994
Gm28884	0	0	0.0378505	0.0853297	0	0	0	0	0	0	0	5.71543
Gpr55	0	0	0.0914206	0	0	0	0	2.49023	0	0	3.50403	7.26794
Gm28100	0	0	0	0	0	0	0	0	0	0	0	0
Gm18180	1.11862	0.72494	0.721588	0	0.206168	0	0.206168	0.093218	0.271853	0	1.35926	0.618504
Spata3	0	0	0	0	0	0	0	0	0	0	0	0
2810459M11Rik	10.672	8.83627	6.4091	0	0	0	0	2.34886	0	5.10622	0	0
Psmd1	128.154	162.607	114.347	30.6084	61.65	98.2153	42.8326	64.0988	58.1384	93.2327	67.9674	97.9192
Gm22786	3.76172	0	1.10227	0	39.6816	0	0	0	0	5.01563	0	0
Htr2b	3.83827	1.63164	4.46012	0	8.83278	2.31896	0.52472	11.6747	5.74621	0.239892	13.6916	2.01143
Gm37914	0.160448	1.52375	1.42421	6.79336	0	0	1.55985	0	2.15864	0	0	0.881656
Gm21972	0	0	0	0	0	0	0	0	0.4074	0	0	0
Armc9	2.73999	0.599862	4.04179	0.011762	0.893448	3.35002	2.8718	4.15651	2.30535	0.754788	4.84595	2.38253
Gm16341	0	0	0	0	0	0	0	0	0	0	0	1.60398
B3gnt7	0	0.72731	0	0	0	0	0.205569	0	0	0	3.84435	12.9509
Gm28626	0	0	0	0	0	0	0	0	0	0	0	0
Gm5258	7.19176	0	0	0	0	0	0	0	0	0	0	0
Gm28627	0	0	0	0	0	0	0	0	0	0	0	0
Ncl	382.698	397.458	300.103	194.458	187.58	220.507	183.375	235.132	332.151	129.319	126.797	162.814
Snora75	0	0	0	0	0	0	0	0	0	0	0	0
Mir3535	0	2.82317	1.82961	0	0.914805	0	3.65922	2.08131	1.88212	0	0	0
Gm24148	0	0	0	0	0	0	0	0	0	0	0	0
Snord82	16.3749	12.1491	0	14.579	0	0	12.9778	8.18743	34.0176	8.18743	4.85966	0
C130036L24Rik	0.107046	0	0.421893	0	0	0	0.397076	0.0428186	0	0	0	0
RP23-403I3.7	0	0	0	0	0	0	0	0	0	0	0	0
Nmur1	0	0	0	0	0	0	0	0	0	0	0	0
1700019O17Rik	0	0	0	0	0	0	0	0	0	0	0	0
Rpl30-ps6	0	0	0	0	0	0	0.454228	0	0	0	0	0
Ptma	84.3071	93.9127	117.819	82.5071	128.178	101.717	112.274	108.814	128.774	123.291	107.342	203.202
Pde6d	14.5067	17.6266	10.2492	61.7787	0	34.4274	47.0995	22.5583	36.6223	35.0521	24.8142	64.7814
Gm37152	0	0	4.14597	0	0	0	0	0	0	0	4.48424	0
Cops7b	7.39481	11.9051	6.99678	0.753122	7.5965	0	2.64878	3.12417	8.97953	22.557	18.9439	3.4734
Gm22955	0	0	0	0	0	0	0	0	0	0	0	0
Gm37022	0	0	0	0	0	0	0	0	0	0	0	0
Nppc	8.11278	4.73374	4.18477	0	22.8419	6.73773	5.40533	8.80031	5.87636	0	0	5.0566
Dis3l2	13.8106	10.4244	9.58385	0.0177588	5.74313	0.0619308	3.75098	3.73133	4.77712	3.80875	14.0827	16.6012
Gm29097	0	0	0	0	0	0	0	0	0	0	0	0
Gm29055	0	3.28849	1.14928	0.0996511	0	0	0.442032	0	0	1.30781	0	0
Gm37485	1.35359	0.824842	0	0	0	0	2.87992	0	0	0	0	0
Gm38142	1.75252	0	1.60072	0	0	0	0	0	0	0	0.0387656	0
Gm38010	0	0.0483033	0	0	0.219794	0	0	0	0	3.72671	0	0
Gm37541	0	0	0	0	0	0	0	0	0	0	0	0
Gm38021	0	1.04821	1.65323	0	0	0	0	0	0	0	6.52217	0
Gm6136	0.709636	2.1515	0.773353	1.07575	0.928024	1.06445	1.39204	1.59668	1.97221	1.06445	1.25504	1.54671
Gm37967	0	0	0.0504602	0	0	0	0	0	0.0519083	0	0	0
Gm28375	0	0	0.866805	0	0	0	0	0	0.703139	1.18886	0	0
Gm37017	0.383614	1.59386	0	0.227695	0.48645	0	0	0	0.227695	4.60337	0	0
Gm37447	0.235334	0	0	0	0.491031	0	0	0	0	0	15.44	8.12929
Akp-ps1	2.78674	0	0	0	0	0	1.20002	1.42577	2.06426	0	0	0
Gm29371	0	0	0.170819	2.31055	1.02492	5.05391	0.512458	1.0529	0.770185	0.21058	0.192546	7.51604
Alppl2	0	0	0	0	0	0	0	0	0	0	0	0
Alpi	0	0	0	0	0	0	0	0	0	0	0	0
Gm29372	0	0	0	0	0	0	0	0	0	0	0	0
Akp3	0	0	0	0	0	0	0	0	0	0	0	0
Gm29374	0	0	0	0	0	0	0	0	0	0	0	0
Ecel1	0	0	0	0	0	0	0	0.180653	0	0	0	0
Prss56	0	0	0.123373	0	0	0	0	0	1.9037	0	0	0
Chrnd	0	0	0	0	0	0	0	0	0	0	0	0
Chrng	0	0	0	0	0	0	1.92033	0	0	0	0	0
Eif4e2	24.6506	27.6208	29.2564	6.40972	16.45	10.919	12.5932	14.4852	17.6689	14.6874	24.6268	19.9446
Gm26187	0	0	0	0	0	0	0	0	0	0	0	0
Efhd1	39.8159	29.991	20.2041	0	0	0	0	7.45452	2.00475	2.54331	55.0102	23.6189
Efhd1os	0	0	0	0	0	0	0	0	0	0	0	0
Gigyf2	12.5632	9.58748	15.6003	14.1922	11.6307	8.65268	8.12817	7.91102	5.37054	20.463	11.5457	7.63893
Gm22549	12.9286	0	0	0	0	0	0	0	0	0	0	0
Kcnj13	2.85685	1.32068	0	0	3.48857	0	0	0	0	0	3.22834	0
Gm23504	0	17.2126	3.01642	0	0	0	0	7.1616	0	25.0656	0	0
3110079O15Rik	16.858	4.42517	5.91712	0	3.62662	0	0	0	0	0	0	0
Ngef	33.1025	36.6297	19.698	16.2602	36.0211	30.7912	3.78807	2.27212	0.708505	0	0	0
Neu2	11.1848	6.47893	4.60511	0	0	0	0	0	0	0	0	0
Gm17181	0	0	0	0	0	0	0	0	0	0	0	0
Gm6153	0	0	0.150991	0	0	0	0	0	0	0	0	0
Inpp5d	1.41517	0.221355	1.3284	0	0.0363945	2.51192	0.709693	1.20289	0	24.3586	21.2702	45.6751
Atg16l1	27.7183	33.132	19.7997	17.2386	9.73499	23.4018	12.6555	11.9622	10.1945	22.2792	29.8224	19.627
Gm25395	1.33595	7.90147	6.87856	0.526765	0	0	23.137	0	0	0	0	0
Scarna6	0	0	0	0	0	0	0	0	0	7.83673	0	0
Sag	1.77114	0.573911	0.377975	0	0	0	0.429517	0	0.10572	0.0310727	0	0.0859033
Dgkd	33.8764	74.8445	48.111	6.58392	15.7716	33.6116	19.3787	27.675	26.4989	15.1175	8.56998	52.0912
Gm19582	1.8202	3.88871	0.851843	0	0	0	0.681474	0	1.51227	0	0	0.511106
4833421G17Rik	51.5043	50.1581	52.7407	0	0	2.62204	18.2878	16.1068	5.67827	0.187288	0	66.4565
Gm38365	6.28671	9.33638	6.15545	0	3.05526	7.36005	5.30178	4.14003	3.88246	4.39559	1.94123	16.2648
Usp40	7.22036	3.09456	4.06604	0	3.43808	4.55041	4.33293	5.85667	1.1716	7.99551	6.85133	10.2358
Gm25198	0	0	0	0	0	0	0	0	0	0	0	0
Gm5832	0.174224	0.0999187	0	0.0999187	0	0.0871122	0.100979	0	0	0	0	0
Gm15375	0	0	0	0	0	0	0	0	0	0	0	0
Ugt1a10	0	0	0	0	0	0	0	0	0	0	0	0
Gm20528	0	0	0	0	0	0	0	0	0	0	0	0
Ugt1a9	0	0	0	0	0	0	0	0	0	0	0	0
Ugt1a8	0	0	0	0	0	0	0	0	0	0	0	0
Ugt1a7c	4.90898	8.65777	9.73387	9.36453	0	0	1.13091	2.6874	0.883446	0	0	1.5348
Gm15373	0	0	0	0	0	0	0	0	0	0	0	0
Ugt1a6b	0	0	0	0	0	0	1.27282	0.331804	0	0.86269	1.00597	0
Gm15372	0	0	3.3861	0	0	0	0.322485	0	0	0	0	0
Gm15370	0	0	0	0	0	0	0	0	0	0	0	0
Ugt1a6a	0.0332282	0.552234	1.05339	0.0788906	0.716306	0.299054	0.0421357	0.132913	0.0394453	0	0	0
Gm15369	0	0	0	0	0	0	0	0	0	0	0	0
Gm15374	0	0.181252	1.80295	0	0	0	0	0	0	0	0	0
Gm15371	0	0	0	0	0	0	0	0	2.82557	0	0	0
Ugt1a5	0	0	0	0	0	1.81442	0	0	0	6.59787	0	0.231622
Gm15368	0	0	0	0	0	0	0	0	0	0	0	0
Gm15376	0	0	0	0	0	0	0	0	0	0	0	0
Ugt1a2	0	0	0	26.551	0	0	0	0	0	0	0	0
Dnajb3	1.29468	8.98937	2.18124	0	0	19.4201	1.4996	0	0.864362	0	0	0
Ugt1a1	0.995053	1.2211	2.41666	0	0	0	0	0.355376	0.215488	1.70581	0	0.681622
Mroh2a	3.22454	0.456123	0.712605	24.0279	0.760112	0	0.775947	1.09887	1.1566	0.0540426	2.55755	0
Hjurp	30.6812	32.0823	28.2978	22.5556	18.2314	26.2017	25.9043	16.4247	18.9082	37.9424	19.4345	12.4376
Trpm8	0	0	0	0	0.0383958	0	0	0.0302789	0	0	0	0
4930453O03Rik	0	0	0	0	0	0	0	0	0	0	0	0
Spp2	0	0	1.39451	0	19.8021	34.2969	0	5.28687	0	0	0	3.76518
Gm29538	0	0	0	0	0	0	0	0	0	0	0	0
Gm28888	0	0	0	0	0	0	0	0	0	0	0	0
Glrp1	0	0	0	0	0	0	0	0	0	0	0.0704198	0
Gm19589	0	0	0	0	0	0	0	0.685613	0.102536	0	0	0
Gm38130	0	0	0	0	0	0	0	0.171692	0	0	0	3.67707
Gm29336	0	0	0	0	0	0	0	0	0	0	0	0
Arl4c	15.7726	19.8377	15.3821	0.34905	5.4954	4.51879	2.03254	8.26046	7.24279	35.4308	18.6451	56.836
Gm29335	0	0	0	0	0	0	0	0	0	0	0	0
Platr5	0	0	0	0	0	0	0	0	0	0	0	0
Gm29337	0	0	0	0	0	0	0	0	0	0	0	0
Gm4753	0	0	0	0	0	0	0	0	0	0	0	0
1700067G17Rik	0	0	0	0	0	0	0	0	0	0	0	0
Gm18699	0	0	0	0	0	0	0	0	0	0	0	0
Sh3bp4	82.6344	52.9172	51.3724	13.3694	23.823	24.2039	10.514	16.9889	12.2203	19.6545	1.76577	42.9213
Gm38312	0.457471	0.0789299	0.0905334	0.0789299	0.181067	0.182988	0	0.0914941	0	0.0914941	0.0789299	0
Gm5259	0	0	0	0	0.191221	0	0	0	0.336191	0	0.168096	0
Gm28342	0	0	0	0	0	0	0	0	0	0	0	0
C030007H22Rik	0	0	0	0	0	0	0	0	0	0	0	0
Agap1	9.69547	12.3185	11.0585	4.03034	12.3378	18.7518	5.9413	6.71571	5.27674	9.4164	10.4807	5.01518
Gm37297	21.4963	3.36555	18.3326	5.45451	4.62545	0	3.89214	5.06928	8.99413	0	0	0.282039
Gm25180	0	5.25826	8.10274	0	0	0	0	0	0	0	0	0
Gm28499	0	0	2.45526	0	0	0	0	0	0	0	0	0
4933400F21Rik	0.324931	0	4.33153	0	0	0	0.141246	0	0	0	2.37596	0
Gm26037	0	0.491886	1.77924	0	0	0	0	2.5944	0	0	0	0
Gm37521	0	0	2.51342	7.83272	0	0	0	0	0	0	0.0833268	0
Gbx2	0	0	0	0	0	0	0	0	0	0	0	0
D130058E05Rik	0	0	0	0	0	0	0.310248	0	0	0	0	0
Asb18	0	0	0.0387087	0	0	0	0	0	0	0	0	0
Iqca	0	0	0	0	0	0	0	0	0.0435631	0	0	0
4930434B07Rik	0	0	0	0	0	0	0	0	0	0	0	0
Ackr3	6.18499	1.43144	11.0315	248.498	305.425	179.176	121.799	237.437	243.059	106.561	122.15	59.068
Gm38277	0	0	0	0	0	0	0	0	0	0	0	0
Gm28721	0	0	0	0	0	0	0	0	0	0	0	0
Gm28723	0	0	0	0	0	0	0	0	0	0	0	0
Gm27648	0	0	0	0	0	0	0	0	0	0	0	0
Gm28722	0	0	0	0	0	0	0.801171	0	0	0	0	0
Gm35048	0	0	0	0	0	0	0	1.59626	0.182445	2.4609	0	0.269763
Cops8	110.165	92.0303	92.0418	8.08527	71.6603	91.0487	51.2788	56.5736	63.0715	81.0003	86.5865	110.664
Gm9991	0	0	0	0	0	0	0	0	0	0	0	0
Col6a3	0.150327	0.11241	0.818399	116.952	168.565	167.326	169.166	134.346	194.953	14.8593	13.2307	11.2146
Gm36970	0	0	0	0	0	0	0.45832	0	0	0	0	0
4930474B08Rik	0	0	0	0	0	0	0	0	0	0	0	0
Mlph	13.1013	7.27622	6.19985	8.43922	4.03891	0.11803	1.08047	0	1.72959	0	0	0.0257255
Prlh	2.77132	0.501216	0	0	0	0	0	0	0	0	0	0
Rab17	10.4363	0.607128	6.36179	0	0	0	0	0	0	0	0	0
Gm28199	0	0	0	0	0	0	0	0	0	0	0	0
Lrrfip1	339.533	353.333	416.818	49.3347	95.7406	30.2082	22.8918	16.1267	23.5311	78.4816	77.8261	100.482
Rbm44	0.907788	0.375518	0	0	0	0	0	0.0412631	0	0	0	0.127342
Gm7776	0	0.473343	0.209965	0	0.419931	0	0	0	0.473343	0	0.473343	0.629896
Ramp1	87.5979	20.814	40.9742	141.383	174.985	96.8567	28.8733	27.7163	23.232	0.180366	0.0474123	18.9675
Ube2f	39.6752	26.2313	41.672	16.8952	23.5623	44.752	17.7879	27.6245	27.2911	21.9334	28.273	51.9694
Gm7785	22.6424	25.6289	34.2997	8.14095	9.26092	12.872	11.3189	11.9415	16.7342	2.48136	13.4175	15.9494
Gm26683	0.321649	0.793034	1.45024	0	0.36256	0.321649	0.36256	2.25154	1.58607	0	0	0
Scly	6.69285	9.34606	5.76396	31.1535	33.1349	18.9194	17.9533	15.9282	33.3103	22.0228	49.1267	16.41
Gm17090	0	0	0	0	0	0	0	0	0.326018	0	0	0
Espnl	0	1.65139	0	0.431902	0.0987889	0	0.913797	0.702372	0.355684	0	0	0
Klhl30	0	1.37031	0.120662	40.0327	0.482649	0	3.55954	1.43428	4.3067	11.4742	0	4.04219
Fam132b	0.610785	0.664642	1.09723	0	0.0645431	0	0	0.0508988	0.543798	0	0	1.41995
Ilkap	26.1187	38.9204	35.5668	5.97462	18.5166	27.855	14.8938	19.4216	23.9269	39.9594	35.108	28.5512
1700020N18Rik	0	0	0	0	0	0	0	0	0	0	0	0
Hes6	27.9338	17.0592	24.1646	0	0	59.1661	17.141	27.7277	19.5097	5.97846	35.6264	43.1451
Per2	9.83528	22.5588	11.8504	9.93369	6.24469	3.35082	0	8.1909	4.5509	0.0310261	0.0244672	0.813263
Gm28381	0	0	0	0	0	0.827714	0	0	0	0	0	0
Gm28382	0	0	0	0	0	0	0	0	0	0	0	0
Gm19085	0	0	0	0	0	0	0	0	0	0	0	0
Traf3ip1	20.2529	19.138	14.2817	10.1808	0	0.41239	4.94069	7.65213	6.65671	4.7654	12.1387	14.5905
Asb1	2.01521	4.37123	1.37126	0.620914	6.32065	0.147455	9.49169	4.74312	8.32025	1.25336	9.76077	4.94939
Gm28380	0	0	0	0	0	0	0	0	0	0	0	0
Gm29100	0	0	0	0	0	0	1.56359	0	0	0	0	0
Twist2	1.0834	0	0	0	7.38433	1.76053	1.71729	3.29535	5.09085	0	0	0
Gm29101	0	0	0	47.2817	0.108599	3.279	6.73312	0.749485	5.37292	0	0	0
Gm37600	0	0	0	0	0	0	0	0	1.99818	0	0	0
Hdac4	6.59984	7.71573	6.56784	6.51957	11.5869	15.8396	11.4435	8.70943	12.2525	12.0683	9.07352	9.19688
Gm37048	0.781738	0	0.182956	0	0	0	0	0.749166	0	0	0	0
Gm26720	0	0	0	0	0	0	0	0	0	0	0	0
Gm37036	0	0	0	0	0	0	0	0	0	0	0	0
Gm29099	0	0	0	0	0	0	0	0	0	0	0	0
Gm7837	0	0	0	0	0	0	0	0	0	14.8621	0	0
Ndufa10	84.5167	101.671	46.0475	2.25403	18.3694	37.1095	33.1393	44.3226	44.9368	72.7954	109.584	78.98
Mir6900	0	0	0	0	0	0	0	0	0	0	0	0
Olfr1416	0	0	0	0	0	0	0	0.176109	0	0	0	0
Olfr1415	0	0	0	0	0	0	0	0	0	0	0	0
Olfr1414	0	0	0	0	0	0	0	0	0	0	0	0
Olfr1413	0	0	0	0	0	0	0	0	0	0	0	0
1700054K02Rik	0	0	0	0	0	0	0	0	0	0	0	0
Gm28478	0	0	0	0	0	0	0	0	0	0	0	0
Olfr1412	0	0	0	0	0	0	0	0	0	0	0	0
Gm44098	0	0	0	0	0	0	0	0	0	0	0	0
Olfr1411	0	0	0	0	0	0	0	0	0	0	0	0
Gm44099	0	0	0	0	0	0	0	0	0	0	0	0
Olfr1410	0	0	0	0	0	0	0	0	0	0	0	0
Olfr12	0	0	0	0	0	0	0	0	0	0	0	0
Myeov2	35.8086	38.1215	26.7299	4.84083	23.8704	8.86689	23.1244	19.3253	26.6245	35.4675	30.5577	44.1353
Otos	0	0	0	0	0	0	0	0	0	0	0	0
Gm29483	0	0	0	13.7836	0	0	0	0	0	0	0	0
Gm29482	0	0	0	0	0	0	0	0	0	0	0	0
Gm29481	0	0	0	0	0	0	0	0	0	0	0	0
Gpc1	1.30306	1.9441	4.71459	17.8579	53.2123	142.491	25.65	53.989	17.2747	12.7136	0.0277728	3.5277
Gm29480	0	0	0	0	0	0	0	0	0	0	0	0
Mir149	0	0	0	0	0	0	0	0	0	0	0	0
Ankmy1	0	0	0	2.30742	0	0	1.05491	0.0935875	0.230742	0	0	0
Dusp28	16.0509	15.763	0.872329	0	0	18.2515	15.3748	0.517772	19.4963	10.4849	28.0691	10.7951
5033417F24Rik	0.265369	0	0	0	0	0	0	0	0	0	0	0
Rnpepl1	7.17457	16.2782	5.62508	10.3017	8.46603	15.0763	6.59101	3.16715	6.41484	19.52	7.7738	19.5884
9430060I03Rik	2.32047	0.0895056	4.85493	0	8.38578	5.85162	1.76543	1.41246	0	0.807121	0	4.85493
Capn10	12.7917	17.5724	21.3211	12.2106	5.35117	3.4287	8.40301	4.9782	1.80029	20.9019	5.75309	2.25752
Gpr35	0.0569587	0	2.01378	0	0	2.96185	0	1.02526	0.0653322	7.06288	7.57854	4.6548
Gm18697	0	0	0	0	0	0	0	0	0	0	0	0
Aqp12	0	0	0	0	0	0	0	0	0	0	0	0
Kif1a	25.822	13.5294	12.3783	9.82842	24.0092	31.1773	4.84924	4.71262	8.46166	0	0.0153569	1.3855
Gm28086	0	0	0	0	0	0	0	0	0	0	0	0
Agxt	8.64088	0	11.2682	8.08285	24.2491	0	0.0901453	14.2656	0.316974	32.281	72.0324	52.735
2310007B03Rik	0	0	1.2953	0	0	0	0	0	0	0	0	0
Crocc2	0	0	0	0	0	0	0	0	0	0	0	0
Sned1	9.87633	11.2772	4.28347	65.3908	14.7671	23.1669	21.7804	29.6457	29.8088	3.44756	5.63859	0.929295
Mir6901	0	0	0	0	0	0	0	0	0	0	0	0
Mterf4	15.7763	7.08409	13.5061	0	0	10.1188	3.85384	4.2027	2.065	0	5.4493	3.57099
Gm28535	0	0	2.05298	0	0	0	0	0	0	0	0	0
Gm7867	0	0.579016	0	0	0	0.252402	0	0	0	0	0	0
Pask	1.039	0.388351	0.39699	0	0	0	0	1.08353	0.405236	0.326543	0	0.885592
Ppp1r7	13.904	7.46885	6.40999	1.25022	0.0576179	1.75797	4.39337	3.95988	2.71152	22.5873	0.0162366	10.6449
Mir6902	19.8722	6.71625	7.97288	0	23.9186	0	0	0	0	0	0	15.9458
Mir6345	0	0	0	0	0	0	0	3.74411	0	0	0	8.64452
Gm26446	0	0	2.97042	0	0	0	0	0	0	0	0	0
Ano7	1.40398	0.233889	0	0	0.684351	0	0.21386	0	0	0	0	0
Hdlbp	144.5	124.839	118.738	162.445	132.268	105.899	118.421	116.237	114.759	97.8758	94.199	72.4627
Gm17415	0.400688	0	0	0	0	0	0.523998	0	0.60741	0.400688	0.40494	0
2002-09-01	89.2476	77.9839	80.2746	52.1511	52.0108	77.3415	57.6231	67.5061	50.8508	94.1749	79.7523	99.5385
Farp2	11.3928	4.96697	3.52434	17.3844	1.60197	0	5.44671	2.47386	7.42158	12.2391	0	11.0714
Gm37250	0.54	0	0	0	12.2495	0.06	0.304337	0.24	0.498583	0	0	0
Stk25	74.6914	84.5567	83.9973	15.4209	50.8216	27.0312	42.7408	31.2044	37.6956	60.8676	70.2781	37.3535
Gm28536	1.02108	0	0.420154	0	0	0	0	0.204216	0	0	0.696932	0
Bok	330.288	441.289	369.393	357.569	402.503	588.563	541.026	376.372	585.947	107.969	36.3959	48.8854
Thap4	16.806	16.2643	15.9678	3.56057	4.72249	15.301	10.6713	5.26756	3.71442	10.563	19.3414	5.27041
Gm10550	1.78945	0.701688	0	0	0	0	0	0.162677	0	0	0	0
Atg4b	32.2193	36.4701	34.3541	5.66952	25.6686	20.6551	17.7407	12.3329	21.8821	13.7868	40.8563	39.9351
Dtymk	34.4755	33.5043	33.2905	15.0875	27.1376	14.8245	19.5598	23.9605	27.5542	26.8909	65.7335	28.4329
Ing5	43.2324	49.6389	31.904	20.1706	42.5083	13.4876	27.6925	33.0537	23.0137	13.6315	34.8855	27.4198
Gm22089	0	3.13233	0	0	0	0	0	0	0	30.9944	0	0
D2hgdh	3.75206	2.52048	4.86892	0	3.45536	0	7.0992	1.78669	5.46104	6.93237	15.2521	1.09943
Gal3st2	1.27956	0.296131	0.18253	0	0.730119	0	0	0.556328	0	0	0	0
Gm18666	0	0	0	0	0	0	0	0	0	0	0	0
Gm9994	0	0.402656	0	0	0	0	0	0	0	0	0	0
Gm7889	0	0	0	0	0	0	0	0	0	0	0	0
Gm6086	0	0	0	0	0.0156383	0	0	0.0192783	0	0	0	0
Neu4	0	0	0	0	0	0	0	0	0	0	0	0
Pdcd1	0	0	0	0	0	0	0	0	0	0	0	48.6499
Gm7891	0	0	0	0	0	0	0	0	0	0	0	0
Gm7895	0.386637	0	0.145271	0	0	0	0	0.128879	0	0.128879	0	0.145271
Gm23389	0	0	0	0	0	0	0	0	0	0	0	0
4930440C22Rik	0	0	0	0	0	0	0	0	0	0	0	0
Gm23181	0	0	0	0	0	0	0	0	0	0	0	0
Gm5264	0	0	0	0	0	0	0	0.200947	0	0	0	0
Fam174a	3.89898	7.59637	14.0022	40.5258	4.41579	19.852	13.1341	15.7447	8.515	52.7701	34.7313	46.6866
BC055308	1.03169	0	0	0	0	0.0542993	0.881199	0.542993	0	0	0	0.755313
Gm15427	1.26626	3.16901	3.64727	2.88092	3.12623	1.77276	3.12623	3.54552	3.4571	2.27926	5.76183	3.38675
St8sia4	0	0	0	0	0.00752451	0	0	0	0	1.95722	8.20168	10.4365
Gm37642	0	0	0	0	0	0	0	0	0	0	0	0
4930598F16Rik	0	0	0	0	0	0	0	0	0	0	0	0
Gm37761	0	0	0	0	0	0	0	0	0	0	0	0
Gm22360	0	0	0	0	0	0	0	0	0	1.41285	0	0
1700063A18Rik	0	0	0	0	0	0	0	0	0	0	0	0
Gm24586	0	0	0	0	0	0	1.54844	0	0	0	0	0
Gm22917	0	0	0	0	0	0	0	0	0	0	0	0
Gm37076	0	0	0	0	0	0	0	0	0	0	0	0
Gm29601	0	0	0	0	0	0	0	0	0	0	0	0
4930533P14Rik	0	0	0	0	0	0	0	0	0	0	0	0
Gm26245	0	0	0	0	0	0	0	0	0	0	0	0
Gm1833	0	0	0	0	0	0	0	0	0	0.27326	0	0
Gm26078	0	0	0	0	0	0	0	0	0	0	0	0
Slco4c1	0	2.47095	0	0	0	0	0	0	0	0	0	0
Panct2	0	1.43616	1.74512	0	0	0	0	0	0	0	0	0
Slco6b1	0	0	0	0	0	0	0	0	0	0	0	0
Gm9499	0	0	0	0.188474	0	0	0	0	0	0	0	0
Gm28901	0	1.01107	0	0	0	0	0	0	0.337023	0	0	0
Gm6430	0.122577	0.110846	0.107754	0.110846	0	0	0.107754	0.245155	0.110846	0.245155	0	0.215507
Slco6c1	0	0	0	0	0	0	0	0	0	0	0	0
Gm7133	0	0	0	0	0	0	0	0	0	0	0	0
Gm7135	0.794479	0.350491	0	0	0.991788	0	0.070842	0	0.490687	0.48891	0.0700981	1.06263
Gm37171	0	0	0	0	0	0	0	0	0	0	0	0
D1Ertd622e	4.77588	3.08032	3.85949	1.43913	1.64989	3.07568	0.654833	1.2898	0.779359	3.72059	3.99164	3.40586
Ppip5k2	8.94484	9.03657	9.02421	9.2458	0.0827909	0.227411	1.83323	1.3392	0.936536	1.08652	3.64651	6.17384
Gin1	2.50928	2.52928	3.65906	0	0	0.60751	3.47611	1.98101	0.957025	3.96202	3.39516	5.6454
Pam	11.3418	10.8784	14.3174	310.996	519.39	398.756	210.594	199.861	230.89	34.5025	43.2084	43.2611
Gm37140	18.4031	0.110667	1.11309	55.1121	100.582	20.5576	32.2795	34.8313	27.9987	0	0	0
Gm25413	0	0	0.918461	0	17.91	0	5.51077	3.81608	8.15271	0	0	0
Gm3531	6.14183	3.59353	1.97276	1.96011	1.69094	0.646508	2.53641	4.84881	4.57358	1.93953	5.22695	1.69094
B230216N24Rik	2.53524	3.63979	3.53825	1.20538	13.5327	9.98412	5.65201	5.77616	5.43605	0.81023	0	0.873074
Gm24465	0	5.6514	3.48342	26.8442	0	0	0	0	2.8257	0	0	0
1810006J02Rik	0	0	0	0	0	0	0	0	0	0	13.1046	2.41351
Gm29461	0	0	0	0	0	0	0	0	0	0	0	0
Gm7952	0.136663	0	0.140585	0	0	0.136663	0.140585	0	0	0	0	0
Gm29462	0	0	0.524913	0	0	0	0	0	0	0	0	0
Slco6d1	0	0	0	0	0	0	0	0	0	0	0	0
Gm3555	0.687091	0.790317	0.679877	0.296369	1.13313	0	0.113313	0.343546	0.691528	0	0	1.35975
Gm26134	0	0	0	0	0	0	0	0	0	0	0	0
Gm7967	0	0	0	0	0	0.0254076	0	0	0	0	0	0.572784
Gm29460	0	0	0	0	0	0	0	0	0	0	0	0
Gm23434	0	0	0	0	0	0	0	0	0	0	0	0
Gm18248	0	0	0	0	0	0	0	0	0	0	0	0
Cntnap5b	0	0	0	0	0	0	0	0	0	0	0	0
Tdpx-ps1	27.36	27.3508	25.2599	10.8264	31.651	8.4	15.8255	14.16	17.949	12.24	32.1942	34.9987
Gm37877	0	0	0	0	0	0	0	0	0	0	0	0
Gm19029	0.476867	0	0	0	0	0	0.490552	0.476867	0	0	0	0
Gm23602	0	0	0	0	0	0	0	0	0	0	0	0
Gm29668	0.57679	0.454857	0	0.454857	0.539962	0.57679	1.07992	1.73037	0.454857	0.57679	0.909714	0.539962
Gm29667	0.326018	0.281248	0	0.562496	0	0	0	0	0.281248	0.326018	0.281248	0.645189
Gm18700	0	0	0	0	0	0	0	0	0	0	0	0.27663
Gm18185	0	0	0	0	0	0	0	0	0	0	0	0
Gm29334	0	0	0	0	0	0	0	0	0	0	0	0
Gm25537	0	0	0	0	0	0	0	0	0	0	0	0
Gm20268	0	0	0	0	0	0	0	0	0	0	0	0
Gm28801	0	0	0	0	0	0.759035	0	0	0	0	0	0
Psmb6-ps2	0.203234	0.965039	0	0	0.51543	0	0	0.406468	0.24126	0.406468	0.24126	0.257715
Gm18969	0.188783	0	0	0	0	0	0	0	0	0	0	0
Gm28188	0	0	0	0	0	0	0	0	0	0	0	0
Gm28187	0	0	0	0.319406	0	0	0.0708411	0.611313	0	0	0	0
Gm24122	0	0	0	0	0	0	0	0	0	0	0	0
Gm28623	0	0	0	0	0	0	0	0	0	0	0	0
Gm23036	0	0	0	0	0	0	0	0	0	0	0	0
Gm3116	0	0	0	0	0	0	0	0	0	0	0	0
Gm20281	0	0	0	0	0	0	0	0	0	0	0	0
Gm22034	0	0	0	0	0	0	0	0	0	0	0	0
Gm18728	0	0	0	0	0	0	0	0	0	0	0	0
Gm23965	0	0	0	0	0	0	0	0	0	0	0	0
Gm29141	0	0	0	0	0	0	0	0	0	0	0	0
Gm37789	0	0	0	0	0	0	0	0	0	0	0	0
Gm18447	0	0	0	0	0	0	0	0	0	0	0	0
Gm29140	0	0	0	0	0	0	0	0	0	0	0	0
Gm23537	0	0	0	0	0	0	0	0	0	0	0	0
Gm5260	0	0	0.499699	0	0	0	0	0	0	0	0	0
Gm29592	0	0	0	0	0	0	0	0	0	0	0	0
Gm29011	0	0	0	0	0	0	0	0	0	0	0	0
Cdh20	0	0	0	0	0	0	0	0	0	0	0	0
Gm38031	0	0	0	0	0	0	0	0	0	0	0	0
n-R5s216	0	0	0	0	0	0	0	0	0	0	0	0
Gm36969	0	0	0	0	0	0	0	0	0	0	0	0
Gm15699	0	0	0	0	0	0	0	0	0	0	0	0
Gm29012	0	0	0	0	0	0	0	0	0	0	0	0
Gm29013	0.567411	1.93641	1.16739	1.29094	1.16739	1.13482	1.75108	1.13482	0	0	1.29094	1.16739
Rnf152	4.65252	1.21831	3.49056	0.639112	4.62455	0.0218428	0.726462	1.20136	0.43939	2.49008	0	0.974522
Gm29014	0	0	0	0	0	13.3759	0	0	1.75804	0	0	0
Gm17634	0.0965249	0.249809	0	5.07946	0	0	0	0.0965249	0.416349	0	0	0
Gm28403	0	0	0	0	0.169347	0	0	0	0	0	0	0
Gm3608	0.158686	0.326037	0.35774	0.847697	0.238493	0.105791	0.119247	0.158686	0.130415	0.423163	0.52166	0.417363
Pign	9.22066	12.2284	3.75194	9.64909	6.69237	1.81411	7.20879	7.50664	10.7984	6.75598	5.02501	5.07988
Gm28404	2.79155	0	0	0	0	0	0	0	0	0	7.75822	0
Gm20302	0	0	0	0	0	0	0	0	0	0	0	0
Gm22426	0	0	0	0	0	0	0	0	0	0	0	0
Gm8004	0	0.275669	0	0	0	0	0	0	0	0	0	0
2310035C23Rik	29.8688	28.6691	26.7705	5.84032	11.9391	2.62567	7.66794	4.56954	7.98676	5.57049	5.39106	10.5098
Gm37566	5.15673	0	1.20706	9.62471	0	0	0.603531	0	1.79146	0	0.0351267	0.0635295
Gm10193	0	0	0	0.737677	0	0	0	0	0	0	0	0
Tnfrsf11a	5.49469	0	1.05151	0	0	0.0607148	0	0	0	3.67324	2.77702	7.21844
Gm37779	0	0	0	0	0	0	0	0	0	0	0	0
Gm26214	0	0	0	0	0	0	0	0	0	0	0	0
Gm18801	0	0	0	0	0	0	0	0	0	0	0	0
Gm7160	1.56044	6.41104	2.0223	8.71902	0.80892	20.2857	3.23568	2.88081	1.15399	6.84193	11.6681	21.8408
Zcchc2	5.32038	4.17412	7.73079	1.81586	16.6619	3.89695	4.49607	11.5042	6.03715	11.0841	6.39089	20.1408
Gm37372	0.970254	0.334245	0.203075	0	0	0	0	0.0924051	0	5.22089	0	0
Gm26509	0	0	0	0	0	0	0	0	0	11.8635	2.87041	0
Gm20753	0	0	0	0	0	0	0	0	0	0	0.312088	0
Phlpp1	10.7767	7.37448	8.47009	17.6519	27.7052	2.1431	13.4859	7.89886	3.6053	8.00091	16.8559	31.893
Gm38235	0	2.03886	0	0	0	0	0.139676	2.25395	0.123568	6.46312	0.370703	0.223482
A530053M12Rik	0	0	0	0	0	0	0	0	0	0	0	0
Gm6651	0	0	0	0	0	0	0	0	0	0	0	0
Bcl2	6.01871	5.88449	4.85072	20.1668	14.345	3.22742	5.8692	7.58881	9.84261	7.17011	5.44805	15.8641
D630008O14Rik	0	0.915695	0	0	0	0	0	0.403703	0	1.48024	0	0
Mir3473f	0	0	0	0	0	0	0	0	0	0	0	0
Gm37053	0	0	0	0	0	0	0	0	0	0.0814988	0	0
Kdsr	14.2608	16.8239	13.4817	9.4708	8.62697	10.4385	8.27174	8.05199	8.49039	20.683	16.1768	18.0151
Vps4b	68.5603	58.9227	56.8712	5.06428	22.531	14.035	24.2526	32.674	30.6808	26.4553	35.3567	32.2864
Serpinb5	0	0.164918	0.542147	0	0	0	0	0	0	0	0	0
Pou2f3-rs1	0	0	0	0	0	0	0	0	0	0	0	0
Serpinb12	0	0	0	0	0	0	0	0	0	0	0	0
Serpinb13	0	0	0	0	0	0	0	0	0	0	0	0
Gm8080	0	0	0	0	0	0	0	0	0	0	0	0
Serpinb3a	0	0	0	0	0	0	0	0	0	0	0	0
Serpinb3d	0	0	0	0	0	0	0	0	0	0	0	0
Gm15388	0	0	0	0	0	0	0	0	0	0	0	0
Serpinb3b	0	0	0	0	0	0	0	0	0	0	0	0
Gm8084	0	0	0	0	0	0	0	0	0	0	0	0
Gm15390	0	0	0	0	0	0	0	0	0	0	0	0
Serpinb3c	0	0	0	0	0	0	0	0	0	0	0	0
Gm8089	0	0	0	0	0	0	0	0	0	0	0	0
Serpinb11	0	0	0	0	0	0	0	0	0	0	0	0
Gm15391	0	0	0	0	0	0	0	0	0	0	0	0
Serpinb7	0	0	0	0	0	0	0	0	0	0	0	0
Gm24553	0	0	0	0	0	0	0	0	0	0	0	0
Serpinb2	0	0	0	0	0	0	0	11.9115	2.25686	0	0	0
Serpinb10	0	0	0	0	0	0	0	0	0	0	0	0
Serpinb8	7.03939	2.15948	5.55119	0	0.957101	5.82769	0	3.08695	1.87902	24.2051	34.2431	38.284
Gm15389	0	0	0	0	0	0	0	0	0	0	0	0
Gm24267	0	0	0	0	0	0	0	0	0	0	0	0
Gm22438	0	0	0	0	0	0	0	0	0	0	0	0
D830032E09Rik	0	0	0	0	0	0	0	0	0	0	0	0
Gm18448	0	0	0	0	0	0	0	0	0	0	0	0
Gm28282	0	0	0	0	0	0	0	0	0	0	0	0
Gm5702	0	0	0.0647018	0	0	0	0	0	0	0.0558168	0	0
Gm38212	0	0	0	0	0	0	0	0	0	0	0	0
Gm28283	0	0	0	0	0	0	0	0	0	0	0	0
Gm6679	0	0	0	0	0	0	0	0	0.0766613	0	0	0
Gm17847	0.425241	1.10054	0.701292	0	0	0	0	0	0	0	0	0
Gm28281	0	0	0	0	0	0	0	0	0	0	0	0
Gm22159	0	0	0	0	0	0	0	0	0	0	0	0
Gm25293	0	0	0	0	0	0	0	0	0	0	0	0
Gm8141	0.45871	0.556293	0.319934	0.463577	0.639868	0.275226	0.399917	0.917419	0.834439	0.825677	0.834439	0.799835
Cdh7	0	0	0	0	0	0	0	0	0	0	0	0
Gm18552	0	0	0	0	0	0	0	0	0	0	0	0
Gm3332	0	0	0	0	0	0	0	0	0	0	0	0
Gm6693	0	0	0	0	0	0	0	0	0	0	0	0
Cdh19	0	0	0	0	0	0	0	3.01629	0.142969	0	0	0
Gm38255	0	0	0	0	0	0	0	0	0	0	0	0
Gm36944	0	0	0	0	0	0	0	0	0	0	0	0
Gm29088	0	0	0	0	0	0	0	0	0	0	0	0
Gm19927	0	0	0	0	0	0	0	0	0	0	0	0
Gm8173	0	0	0.0861929	0	0	0	0	0	0.84839	0	0	0
Gm37934	0	0	0	0	0	0	0	2.11552	0	0	0	0
Dsel	3.01715	8.1496	1.6261	12.9451	15.6392	7.57031	13.9175	20.5715	20.5126	17.5269	13.3886	5.50003
Gm6028	0.53302	0	0.468559	0.482005	0.468559	0.53302	0.468559	0.53302	0.241003	0.53302	0.723008	0.937118
Gm17752	0	0	0	0	0	0	0	0	0	0	0	0
Gm6717	0	0	0	0	0	0	0	0	0	0	0	0
Gm19086	0	0	0	0	0	0	0	0	0	0	0	0
Gm18406	0	0	0	0	0	0	0	0	0	0	0	0
Gm22331	0	0	0	0	0	0	0	0	0	0	0	0
Gm8204	0	0	0	0	0	0	0	0	0	0	0	0
Gm28190	0	0	0	0	0	0	0	0	0	0	0	0
Gm28189	0	0	0	0	0	0	0	0	0	0	0	0
Gm17946	0	0	0	0	0	0	0	0	0	0	0	0
Gm18181	0	0	0	0	0	0	0	0	0	0	0	0
Gm24937	0	0	0	0	0	0	0	0	0	0	0	0
9330185C12Rik	0	0	0	0	0	0	0	0	0	0	0	0
Gm4854	0	0	0	0	0	0	0	0	0	0	0	0
Gm17916	0	0	0	0	0	0	0.0868079	0	0	0	0	0
Cntnap5a	0	0	0	0	0	0	0	0	0.0144423	0	0	0
Gm23393	0	0	0	0	0	0	0	0	0	0	0	0
Gm28263	0	0	0	0	0	0	0	0	0	0	0	0
Gm19965	0	0	0	0	0	0	0	0	0	0	0	0
Gm17777	0	0	0	0	0	0	0	0	0	0	0	0
Gm24030	0	0	0	0	0	0	0	0	0	0	0	0
Gm27785	0	0	0	0	0	0	0	0	0	0	0	0
Gm28361	0	0	0	0	0	0	0	0	0	0	0	0
Zfp813-ps	0	0	0	0	0	0	0	0	0	0	0	0
Gm28362	0	0	0	0	0	0	0	0	0	0	0	0
Gm28363	0	0	0	0	0	0	0	0	0	0	0	0
Gm28359	0	0	0	0	0	0	0	0	0	0	0	0
Gm18182	0	0	0	0	0	0	0	0	0	0	0	0
B020011L13Rik	0	0	0	0	0	0	0	0	0	0	0	0
Gm28360	0	0	0	0	0	0	0	0	0	0	0	0
Gm28169	0	0	0	0	0	0	0	0	0	0	0	0
Gm7195	0	0	0	0	0	0	0	0	0	0	0	0
Gm28168	0	0	0	0	0	0	0	0	0	0	0	0
Gm7145	0	0	0	0	0	0	0	0	0	0	0	0
Gm28358	0	0	0	0	0	0	0	0	0	0	0	0
Gm29489	0	0	0	0	0	0	0	0	0	0	0	0
Gm29490	0	0	0	0	0	0	0	0	0	0	0	0
Gm29104	0	0	0	0	0	0	0	0	0	0	0	0
Gm29106	0	0	0	0	0	0	0	0	0	0	0	0
Gm7200	0	0	0	0.135917	0	0	0	0	0	0	0	0
Tsn	24.6624	37.3732	23.9174	6.64601	14.1608	6.63017	13.5185	8.81544	10.7385	25.3909	23.6077	46.0303
Nifk	452.393	268.136	267.114	97.299	227.878	220.316	118.555	186.742	161.124	61.1726	68.4215	97.629
Gm28867	0	0	0	0	0	0	0	0	0	0	0	0
Clasp1	6.90362	4.2522	9.08165	4.01877	3.40109	2.09156	2.77153	5.59457	4.01877	5.14847	6.06285	7.16401
Gm26080	0	0	0	0	0	0	0	0	0	0	0	0
2900060B14Rik	28.7134	31.4639	16.8744	0	2.21303	0	16.3211	24.7868	7.2609	6.38076	0.605075	0
Gm22710	0	0	0	0	0	0	0	0	0	0	0	0
Gm28466	0	2.66652	0	0	0	0	0	0	6.30268	0	0	0
Tfcp2l1	39.1762	19.2304	16.4854	0	0	2.22058	0	0.0162086	1.94942	0	0	0.0142484
Gm22094	0	0	0	0	0	0	0	0	0	0	0	0
Gm28882	0	0	0	0	0	0	0	0	0	0	0	0
Gm23497	0	0	0	0	0	0	0	0	0	0	0	0
Gm28467	0	0	0	0	0	0	0	0	0	0	0	0
Gli2	0	0.0744228	0	20.5407	2.663	48.9172	7.54885	13.1314	11.5851	0.027131	0.0248076	0
Mir6346	0	0	0	0	0	0	8.39941	0	3.53778	0	0	0
Gm26831	0	0	0	0	0	0	0	0	0	0	0.0998634	0
Gm8321	0.282317	0	0.156099	0	0	0	0.156099	0	0.137221	0.141159	0.274442	0.156099
Gm3508	0.190878	0.235307	0.430311	0	0	0	0.215156	0.190878	0	0	0.470614	0.215156
Gm29456	0	0	0	0	0	0	0	0	0	0	0	0
Gm29455	0	3.86224	0	0	0	0	0.0354454	0	0	3.69971	0.0410876	0
Inhbb	24.7351	31.1458	21.1749	3.28364	4.55102	4.52998	0.22123	4.70974	1.75561	60.903	42.5248	46.2687
Ralb	111.402	67.7988	108.756	33.7001	50.0496	23.2274	42.338	25.9234	24.7768	211.915	196.803	411.284
Gm29454	0	0	0	9.95426	0	0	0	0	0	0	0	0
Gm27184	1.58926	1.04166	0	0	0.526355	0	3.15813	0	0	0	0	0
Tmem185b	183.619	200.592	152.003	15.5468	41.5888	16.4286	54.5211	37.4763	76.2716	58.0953	93.4978	106.691
3830432H09Rik	3.03891	0.323101	0.34397	0	0	0	0	0	0	0	0	0
Gm25322	0	0	0	0	0	0	0	0	0	0	0	0
Epb41l5	51.395	32.4685	31.2758	6.18182	11.9105	7.03596	3.03118	5.52052	1.13925	1.77523	5.70557	0.342748
Gm37219	76.3385	75.8064	45.2652	8.42293	4.13004	0	17.8418	3.58537	2.61401	19.8689	0	22.4674
Ptpn4	8.11893	9.46548	6.44224	0.0164617	4.63601	18.3477	4.01888	4.31318	8.2967	2.97783	0.806624	2.72441
Gm3851	0	0	0	0	0	8.02302	0	0.534868	1.1427	0	0	0
Gm37745	0.0580931	1.13505	0.472709	0	0	2.05262	0.540239	0	1.35032	0	0	1.62072
Gm29657	0	0	0	0	0	0	0	0	0	0	0	0
Gm8338	0	0	0	0	0	0	0	0	0	0	0	0
Gm29658	0	0	0	0	0	0	0	0	0	0	0	0
Gm3551	0	0	0	0	0	0	0	0	0	0	0	0
Gm28209	0	0	0	0	0	0	0	0	0	1.04111	0	0
Tmem177	2.90059	7.34453	8.14472	0	24.2532	11.8255	3.52938	5.35494	7.14052	0	0	12.8053
Cfap221	3.30344	0	1.34203	0	0	0	0	0	0	0	0	0
Gm17973	0	0	0	0	0	0	0	0	0	0	0	0
Sctr	17.9451	7.41893	14.5982	0	0	0	0	0	0	0	0	0
Tmem37	10.0322	18.6221	15.3376	11.5144	9.22856	17.1816	2.85955	16.605	21.4652	61.4617	25.019	23.5263
Dbi	2120.6	1878.35	1183.32	229.73	152.449	235.755	172.097	241.018	304.22	466.845	511.847	363.036
3110009E18Rik	1.23697	0.131589	1.2487	0	0.113519	0	1.36222	2.40883	0.986915	0	10.3297	0.567593
Steap3	0	0.919817	0	33.2828	44.3784	52.4377	25.8364	33.6468	22.1482	6.66512	4.30861	0
C1ql2	0	0	0	0	0	0	0	0	0	0	0	0
1700012E03Rik	0	0	0	0	0	0	0	0	0	0	0	0
Marco	1.36022	0	0	0	0	0	0	0	0	0	0	0
En1	0	0	0	0	0	0	0	0	0	0	0	0
2610027F03Rik	0	0	0	0	0	0	0	0	0	0	0	0
Gm29346	0	0	0	1.68565	8.00414	0	0	0	0.561882	0	0	0
Gm29345	0	0	0	0	0	0	4.75402	0.400373	0	0	0	0
Gm29344	0	0	0	0	0	0	0	0	0	0	0	0
Gm29348	0	0	0	0	0	0	0	0	0	0	0	0
Gm29347	0	0	0	0	0	0	0	0	0	0	0	0
Gm37043	0	0	0	0	0	0	0	0	0	0	0	0
Celrr	0	0	0	0	0	0	0	0	0	0	0	0
Gm29359	0	0	0	0	0	0	0	0	0	0	0	0
Gm38283	0	0	0	0	0	0	0	0	0	0	0	0
Insig2	54.0453	79.7411	83.1172	59.3962	106.622	55.3548	42.5935	56.4658	57.3026	49.2439	69.7735	66.6501
Gm37174	0	0	0.0452373	0	0	0	0	0	0	0	0	0
2210011K15Rik	0	0	0	0	0	0	0	0	0	0	0	0
Ccdc93	2.17487	4.45676	3.1506	0	0.535008	4.17512	2.49671	2.50824	3.69311	7.60411	0.926406	1.1146
Gm15392	0	0	0	0	0	0	0	0	0	0	0	0
Gm15393	0	0	0	0	0	0	0	0	0	0	0	0
Htr5b	0	0	0	0	0	1.48441	0	0	0	0	0	0.352255
Gm8217	0	0	0	0	0	0	0	0	0	0	0	0
Ddx18	35.9687	40.7253	32.9127	17.4997	11.0449	21.1356	11.8774	15.0878	27.5362	10.6315	15.7626	6.77125
Gm28591	0	0	0	0	0	0	0	0	0	0	0	0
Gm37920	0	0	0	0	0	0	0	0	0	0	0	0
Gm15394	0	0	0	0	0	0	0	0	0	0	0	0
Gm8392	0.165044	0	0.191316	0	0	0	0	0	0	0	0.189307	0
Gm26472	0	0	0	0	0	0	0	0	0	0	0	0
Gm28590	0	0	0	0	0.0939559	0	0	0	0	0	0	0
Gm24547	0	0	0	0	0	0	0	0	0	0	0	0
Gm36982	0	0	0	0	0	0	0	0	0	0	0	0
Gm25771	0	0	0	0	0	0	0	0	0	0	0	0
Gm29192	0	0	0	0	0	0	0	0	0	0	0	0
Gm37970	0	0	0	0	0	0	0	0	0	0	0	0
Gm8403	0	0	0	0	0	0	0	0	0	0	0	0
Gm28911	0	0	0	0	0	0	0	0	0	0	0	0
Gm20058	0	0	0	0	0	0	0	0	0	0	0	0
Gm28912	0	0	0	0	0	0	0	0	0	0	0	0
Dpp10	0	0	0	0	0	0	0	0	0	0	0	0
Gm37478	0	0	0	0	0	0	0	0	0	0	0	0
Gm37221	0	0	0	0	0	0	0	0	0	0	0	0
Gm24791	0	0	0	0	0	0	0	0	0	0	0	0
Gm37066	0	0	0	0	0	0	0	0	0	0	0	0
Gm37781	0	0	0	0	0	0	0	0	0	0	0	0
Gm37396	0	0	0	0	0	0	0	0	0	0	0	0
Gm38263	0	0	0	0	0	0	0	0	0	0	0	0
Gm28929	0	0	0	0	0	0	0	0	0	0	0	0
Gm18875	0	0	0	0	0	0	0	0	0	0	0	0
Gm37551	0	0	0	0	0	0	0	0	0	0	0	0
Gm38073	0	0	0	0	0	0	0	0	0	0	0	0
Gm25578	0	0	0	0	0	0	0	0	0	0	0	0
Gm28928	0	0	0	0	0	0	0	0	0	0	0	0
Gm28299	0	0	0	0	0	0	0	0	0	0	0	0
Gm37717	0	0	0	0	0	0	0	0	0	0	0	0
1700121L03Rik	0	0	0	0	0	0	0	0	0	0	0	0
Actr3	268.158	293.345	312.494	26.2216	60.5498	80.2352	37.4927	39.102	41.6409	71.453	70.1275	124.403
Gm28706	0	0	0	0	0	0	0	0	0	0	0	0
[truncated: 47,570 more rows]

## Sheet: 3. Gene list dendogram (Fig4D)
Gene list of the 2000 most-variable genes between all samples used for hierarchical clustering analysis
	Gene name
1	Dcn
2	Mmp3
3	Col3a1
4	Hbb-bs
5	Krt8
6	Krt18
7	Lum
8	Col1a1
9	Mfap4
10	Serpina3n
11	Tm4sf4
12	Krt19
13	Cxcl12
14	Mmp7
15	Col1a2
16	Serpinf1
17	Alb
18	Acta2
19	Col6a1
20	Epcam
21	Ccdc80
22	Wfdc2
23	Mmp2
24	Tff3
25	Sftpd
26	Cldn4
27	Vegfd
28	Fbln1
29	Saa3
30	Fmod
31	Dmbt1
32	Sparcl1
33	Smoc2
34	Wisp2
35	Igfbp2
36	Hba-a1
37	Hbb-bt
38	Hba-a2
39	Cpxm1
40	Gdf10
41	Cldn7
42	Apoa2
43	Vim
44	Sfrp1
45	Cldn6
46	Cxcl2
47	Dpt
48	Cygb
49	Mustn1
50	Rcn3
51	Apoa1
52	Mgp
53	Cd248
54	Col6a2
55	Ms4a4d
56	Plet1
57	Gabrp
58	Slc39a4
59	Itm2a
60	Cldn3
61	Mup3
62	Tgfbi
63	Fabp1
64	Cdh1
65	Olfml3
66	Ambp
67	Gsta4
68	Cxcl10
69	Myl9
70	Krt7
71	Col5a2
72	Muc1
73	Eng
74	Ptgis
75	Car2
76	Serpina3k
77	Sprr1a
78	Adamts2
79	Msln
80	Tff2
81	Chil4
82	Dkk3
83	Ttr
84	Slc43a3
85	Ly6d
86	Pmp22
87	Tmem119
88	Phgr1
89	Dpep1
90	Thbs2
91	Hsd11b1
92	Emilin1
93	Sparc
94	Ifitm1
95	Pdzk1ip1
96	Gm13889
97	Pglyrp1
98	Sptssb
99	Lox
100	Islr
101	Frzb
102	Hspb7
103	Mxra8
104	Serinc2
105	Serpina1e
106	Pdgfrb
107	Ltf
108	Atf3
109	Gfpt2
110	Apoc3
111	Prelp
112	Fstl1
113	Nnmt
114	Nr4a1
115	Cd24a
116	Aldob
117	Lypd8
118	Serping1
119	Spint1
120	Plvap
121	Kcne4
122	Colec12
123	Rasl11a
124	Il6
125	Htra3
126	G0s2
127	Mup20
128	Mfap2
129	Spink4
130	Fosb
131	Krt20
132	Gpx2
133	Spp1
134	Ptx3
135	Duoxa2
136	Car9
137	Col8a1
138	Tff1
139	Gas1
140	Cilp
141	Rtn4rl2
142	Loxl1
143	Igfbp3
144	Rab25
145	Cpz
146	Krt23
147	Abi3bp
148	Csf3
149	Tmem54
150	Serpina1d
151	Wnt7b
152	Atp1b1
153	Crispld2
154	Col14a1
155	Podn
156	Gem
157	Spint2
158	Elf3
159	Cyp7b1
160	Lsr
161	Prom1
162	Pik3ap1
163	Anxa13
164	Cd14
165	Igfbp6
166	Col5a1
167	Ccl7
168	Fosl1
169	Gnmt
170	Ctse
171	Cdh17
172	Cxcl1
173	Rnase4
174	Lhfp
175	Tspan8
176	Cyp2e1
177	Tnfaip6
178	Snai1
179	Fga
180	Aqp5
181	Actg2
182	C7
183	Has1
184	Lad1
185	Angpt4
186	C1s1
187	Pdgfra
188	Hamp
189	Klf5
190	Hs3st1
191	Ankrd55
192	Tcf21
193	Pltp
194	Colec11
195	Gc
196	Nid2
197	Cblc
198	Des
199	Il1rn
200	H2-Q6
201	Perp
202	Cystm1
203	Ifi27l2a
204	Fxyd6
205	Ces1d
206	Mmp23
207	Ctsk
208	Spon2
209	Kcnn4
210	Tmprss2
211	Vtn
212	Prss22
213	Cldn2
214	Hnf1b
215	Hpx
216	Srpx
217	Ngf
218	Cd74
219	Ndufa4l2
220	Inmt
221	Mup7
222	Slit3
223	Pgf
224	Spon1
225	Smim22
226	Matn2
227	Fos
228	Mal
229	Tmem204
230	Gsn
231	Prss8
232	Gjb1
233	Rarres2
234	Car3
235	Tmem45b
236	Gabra3
237	Tstd1
238	Lrrc32
239	Misp
240	Csrnp1
241	H2-Eb1
242	Kcnk1
243	Rnf128
244	Ehf
245	Tbxa2r
246	Ltb
247	Cntfr
248	St14
249	Adamts4
250	Cd34
251	Ltbp4
252	Aadac
253	Angptl2
254	Lgals4
255	Igfbp4
256	S100a14
257	Gdf6
258	Apoh
259	Ap1m2
260	Fgg
261	Igkc
262	Serpina1b
263	Olfm4
264	Cdh6
265	Adgra2
266	Fam180a
267	1700011H14Rik
268	Proc
269	Fbp1
270	Adamts5
271	Sfrp2
272	Gprc5a
273	Cyp2f2
274	Aebp1
275	Ogn
276	H2-Aa
277	Sh2d4a
278	Ch25h
279	Plek2
280	Cxcl14
281	Wfdc21
282	Thbd
283	Slc44a4
284	Apoe
285	Serpina1c
286	Bgn
287	Cd302
288	Arg1
289	Vnn3
290	Ptgs2
291	Cldn5
292	Lbh
293	Ddr2
294	Gcnt3
295	Mal2
296	Ednrb
297	Serpina3g
298	Ckmt1
299	Crlf1
300	Prr15l
301	Foxs1
302	Adh1
303	Htra1
304	Krt17
305	Gypc
306	Tmc4
307	Kcnj8
308	Vil1
309	Tfpi2
310	Hnf4a
311	Areg
312	Gjb4
313	Svep1
314	Gpx8
315	Lyz2
316	Fbln5
317	Fkbp10
318	P4ha3
319	Dsg2
320	Kcne3
321	Adamtsl2
322	Col6a3
323	Rspo1
324	0610040J01Rik
325	Ccl11
326	AV026068
327	H2-Ab1
328	Degs2
329	Serpina3m
330	Penk
331	Sfn
332	Fam26e
333	Akr1c19
334	Syt8
335	Zfp36
336	Smpd3
337	C1ra
338	Rerg
339	Srpx2
340	Fgb
341	Fmo2
342	Haao
343	Krtcap3
344	Lif
345	Xist
346	Fbn1
347	2310007B03Rik
348	Fermt1
349	Prss23
350	Arxes2
351	Capsl
352	Gata4
353	Duox2
354	Tmprss4
355	Selp
356	Crb3
357	Crp
358	Slc10a6
359	Hhex
360	Ahsg
361	Gdf2
362	Hpn
363	Cxx1c
364	Sox9
365	Tjp3
366	Kdf1
367	Ifi27l2b
368	Sult1c2
369	Gja4
370	Pth1r
371	Kif12
372	Plaur
373	Pkp3
374	Cdcp1
375	Ucp2
376	Gng11
377	Lcn2
378	Chchd10
379	Grb7
380	Abcc9
381	Paqr5
382	Hpd
383	Bmper
384	Clec11a
385	Ripk4
386	Ak1
387	Rgcc
388	Cxcl3
389	Mxra7
390	Bspry
391	Epn3
392	Gucy1a3
393	Foxj1
394	Ssc5d
395	Ocln
396	Clca1
397	Sox18
398	Cyp2s1
399	Procr
400	Orm1
401	Pde1a
402	Snai2
403	Olfml1
404	Stx11
405	Lamc3
406	Fhl1
407	Emp3
408	Fgl2
409	Mapk13
410	Lamc2
411	Anxa8
412	Plekhs1
413	Iigp1
414	Ackr3
415	Lamb3
416	F3
417	2210407C18Rik
418	Tpm2
419	Serpinh1
420	Mrc2
421	Cpxm2
422	C1qtnf7
423	Adora2b
424	Ces1c
425	Rasd1
426	Ccl20
427	Lrrc26
428	Pcolce
429	Slc4a11
430	Postn
431	Eepd1
432	Art4
433	Clu
434	Wfdc17
435	Cfh
436	Gadd45b
437	Itih3
438	Pah
439	Ceacam1
440	Colec10
441	Tnfaip3
442	Adgrd1
443	Vegfc
444	Neurl3
445	Tmem45a
446	Tacstd2
447	Clip3
448	Tmem171
449	Susd2
450	Azgp1
451	Nsg1
452	Nkd2
453	Serpina1a
454	Hmgcs2
455	Fscn1
456	Hspa1a
457	Shisa2
458	Clec4g
459	Mrgprf
460	Igsf9
461	Ppp1r15a
462	Cldn8
463	Ctxn1
464	Anxa10
465	Baiap2l1
466	Myoc
467	Cyp1b1
468	Hic1
469	Abca8a
470	Mrap
471	2610528J11Rik
472	Clec3b
473	Pi16
474	Adamts10
475	Timp1
476	Ugt2b34
477	Gpd1
478	Itgb6
479	Arhgef16
480	AA467197
481	Kng1
482	Onecut2
483	Foxf1
484	Mfap5
485	Tmem125
486	Pcolce2
487	Fxyd1
488	Arc
489	Dmpk
490	Ntrk1
491	Ces3a
492	Slc1a6
493	Akr1c6
494	Epha3
495	Ezr
496	Tgfbr3
497	Vnn1
498	Nkd1
499	Igsf5
500	Gjb3
501	Oit1
502	Tgfb1i1
503	Pls1
504	Apcs
505	Wnt7a
506	Rassf7
507	Rasal1
508	Rbp4
509	Foxa2
510	Mboat1
511	Hbegf
512	Ccrl2
513	Cxadr
514	1700016C15Rik
515	Id3
516	Hmox1
517	Gucy1b3
518	Tat
519	Lrp1
520	Gpx7
521	Nid1
522	Rftn1
523	Lpl
524	Dll4
525	Npy1r
526	Reg3b
527	Thbs4
528	Ehd3
529	Ndn
530	Steap1
531	Dse
532	Nt5c1a
533	Clmp
534	Vgll3
535	Gprc5c
536	Dusp5
537	2004-09-01
538	Habp2
539	Osr2
540	Urah
541	Sele
542	Net1
543	Pdgfrl
544	Galnt3
545	Osr1
546	3300005D01Rik
547	Rspo3
548	S100a4
549	Chst15
550	Serpinb5
551	Acox2
552	Mbl2
553	Apom
554	Lpar1
555	Plpp1
556	Fgfr3
557	Klf2
558	Fcna
559	Cd200r1
560	Ptges
561	Fkbp7
562	Tslp
563	Gdf15
564	Gm12407
565	Ddx3y
566	Il23a
567	Lgi2
568	Abcc3
569	Il33
570	Hlx
571	Serpinb2
572	Clca3a1
573	Ncmap
574	Olfml2b
575	Tmem47
576	Apoc1
577	Cnksr1
578	Axl
579	Isg15
580	Lcat
581	Alas2
582	S1pr3
583	Loxl3
584	F12
585	Ngfr
586	Itgbl1
587	Eln
588	Eps8l3
589	Hgfac
590	Il1a
591	Apln
592	Pzp
593	Egr1
594	Plscr1
595	Ifrd1
596	Krt4
597	Esm1
598	4930461G14Rik
599	Pecam1
600	Erbb3
601	Dusp1
602	Uox
603	Wfdc1
604	Emilin2
605	Mest
606	Adamtsl1
607	Fam134b
608	Dkk2
609	Smim6
610	Zcchc24
611	Adcyap1r1
612	Pcp4l1
613	Apof
614	Gpx3
615	Il11ra1
616	Cyp2d9
617	Tnf
618	Fam84b
619	Cped1
620	2010109I03Rik
621	Ctla2a
622	Rnd1
623	Usp43
624	Muc20
625	Serpina3i
626	Mat1a
627	Psca
628	Cadm1
629	Elovl7
630	Gpr176
631	Rdh7
632	Gpihbp1
633	Boc
634	Esam
635	F2
636	Gm12603
637	B3gnt9
638	Plg
639	Ecm1
640	C1qtnf2
641	Col15a1
642	Fgf7
643	Gdpd2
644	Tmem30b
645	Elovl3
646	Marveld3
647	Ppic
648	Lsp1
649	Prkcdbp
650	Gjc2
651	Slc27a5
652	Mlph
653	Gbp2
654	Serpina3f
655	Mcpt2
656	Dnase1l3
657	Ccl2
658	Srgn
659	Col12a1
660	Aoc1
661	Plxdc2
662	Mmp19
663	Ankrd1
664	C1qtnf1
665	Mamdc2
666	Loxl2
667	Pigr
668	Cyp3a13
669	Agxt
670	Prl2c2
671	Tppp3
672	Mmrn2
673	Lgals2
674	Hrg
675	Arhgef25
676	Hsd17b2
677	F2rl1
678	Nkain4
679	Thy1
680	Sgms2
681	Cyp2d26
682	Smagp
683	Tmem102
684	Rnf39
685	Bex1
686	Prrx2
687	Noct
688	Jun
689	P3h3
690	Aspn
691	Nfkbiz
692	Aqp1
693	Aim1
694	Apod
695	Igf1
696	Adora2a
697	Myh14
698	Marveld2
699	Acvrl1
700	Agtr1a
701	Ltbp2
702	Rgs5
703	Tmc5
704	Gsta3
705	Rps6ka1
706	Ccl9
707	Rgn
708	Scara3
709	Serpinc1
710	Rbm47
711	Pde4b
712	Papss2
713	Rrad
714	Ednra
715	Uts2
716	Agt
717	Sprr2a3
718	Icam2
719	Fgfbp1
720	Slc10a1
721	Fcgbp
722	Cyp4f14
723	Plscr4
724	Slc7a4
725	Mettl7b
726	Apoa5
727	Ereg
728	Prrg3
729	Egr2
730	Sgpp2
731	Rcn1
732	Scx
733	Arhgdib
734	Rnf186
735	Hspb8
736	Dnajc22
737	Lama2
738	Gadd45g
739	Mup17
740	Rn7sk
741	Pdlim2
742	Ppl
743	Dyrk3
744	Ccdc64b
745	Cd83
746	Mup11
747	Tnc
748	S1pr1
749	Mup21
750	Itih2
751	Serpinf2
752	Pmaip1
753	Masp1
754	Cd200
755	Pard6b
756	Oasl1
757	AA986860
758	Asgr1
759	Kazald1
760	Plac8
761	C4bp
762	Cfap126
763	Gsta1
764	Fgfr1
765	Emp1
766	F2r
767	Wisp1
768	Nfkbia
769	Aqp8
770	Ccdc109b
771	Slc16a12
772	Gpc3
773	Gm15242
774	Cyp2c70
775	Reck
776	Stap2
777	Ttc22
778	Thbs1
779	Fam83h
780	Clic6
781	S100a9
782	A2m
783	Cxcl17
784	Thrsp
785	Itga11
786	Cyp27a1
787	Nrp1
788	Gm38158
789	Fam213a
790	Igkj2
791	Pkp2
792	Mup14
793	Wwc1
794	Ccl8
795	Gm3336
796	Nr4a2
797	Gal3st1
798	Efemp2
799	Ccl6
800	Pck1
801	Ddit4l
802	Adm
803	Apold1
804	Sod3
805	Apoc4
806	Samd10
807	Cxcl13
808	Gpa33
809	Chil1
810	Myo5b
811	Ndrg4
812	Plekho2
813	Eps8l2
814	Plod2
815	5730559C18Rik
816	Mmp8
817	Gpr153
818	Gm15895
819	Cd93
820	Prrg4
821	Dsp
822	Sema6a
823	Bcam
824	Itgb4
825	Snora28
826	Slc52a3
827	Cpb2
828	Il6st
829	Tdo2
830	Ramp2
831	Scarf2
832	Igkj1
833	Igkv16-104
834	Mmp10
835	Gm12248
836	Ifi203
837	Ccdc3
838	Nme5
839	Coro2a
840	Wfdc18
841	Ier3
842	Cited4
843	Tspan1
844	Trim29
845	Cyp2d10
846	Akr1b7
847	Ust
848	Gm4956
849	C4b
850	Ctla2b
851	S100a8
852	Fbln7
853	Ivl
854	A4galt
855	D930028M14Rik
856	Cox4i2
857	Slc5a1
858	Parm1
859	Tuft1
860	Tes
861	Cgn
862	Eif2s3y
863	Tagln
864	Tjp2
865	Slc34a2
866	Gimap6
867	Il11
868	Tpd52l1
869	Fndc1
870	Card10
871	Adcy7
872	Mug1
873	Tnfrsf12a
874	Prl2c3
875	Hspb2
876	Hgd
877	Tspan18
878	Cercam
879	Ccl19-ps1
880	Rasl11b
881	Pipox
882	Fam167b
883	Atoh8
884	Tspan15
885	Itga3
886	Egln3
887	C1qtnf6
888	Gipc2
889	Angpt2
890	Tmprss6
891	Wif1
892	Tubb3
893	Ccl19
894	Tyrobp
895	Abhd11os
896	Gm45396
897	Mab21l3
898	Cdh5
899	Cyb561
900	Ttc36
901	Aldh1a2
902	Fbln2
903	Irf6
904	Gfra4
905	Tnfsf13b
906	Cnrip1
907	Nbl1
908	Fam13c
909	Angptl6
910	9430020K01Rik
911	Junb
912	Plxnd1
913	Errfi1
914	B4galt6
915	Arg2
916	Osgin1
917	Rorc
918	Krt80
919	Heph
920	Adamts15
921	Popdc2
922	Chst12
923	Ttc39a
924	Tesc
925	Rab20
926	Esrp1
927	Fmo1
928	Anxa4
929	Rab38
930	Nfatc4
931	Csf2
932	Tmem184a
933	Clcf1
934	Vill
935	Kdm6b
936	Slc44a3
937	Pygm
938	Nrn1
939	Gsto1
940	Selenbp2
941	Fabp4
942	Nxn
943	Synpo
944	Hpgd
945	Copz2
946	Rarres1
947	Syt13
948	Cyp1a2
949	Itga1
950	3632451O06Rik
951	Flrt3
952	Abtb2
953	Ildr1
954	F10
955	Snord37
956	Ly6c1
957	Rbp2
958	Tox2
959	Cyp2j5
960	Cd36
961	Fam167a
962	Syngr1
963	Commd5
964	Psrc1
965	Gpbar1
966	Rasa3
967	Bst1
968	Otop3
969	Cps1
970	Olfr1033
971	Sema6d
972	Ifi211
973	Ftl1
974	Itga2
975	Myh11
976	Met
977	Kcnq1
978	Snord69
979	Crtap
980	Tpst1
981	Pparg
982	Rcan2
983	Pak6
984	Cbs
985	1700016K19Rik
986	Slc35g1
987	Tfpi
988	Vtcn1
989	B3gnt3
990	Ugt1a7c
991	Itih4
992	2310030G06Rik
993	Cdh11
994	Rbp1
995	Agmat
996	Sowahb
997	Map3k8
998	Sulf1
999	Rsad2
1000	Plpp3
1001	Slc37a1
1002	Nipal2
1003	Llgl2
1004	Ugt2b5
1005	Gm12250
1006	2001-03-01
1007	Hkdc1
1008	Epb41l4a
1009	Ror2
1010	Rassf9
1011	Naalad2
1012	Rel
1013	Acaa1b
1014	Tgif1
1015	Palmd
1016	Gatsl3
1017	Foxc2
1018	Pappa
1019	Reep6
1020	Fxyd3
1021	Akap12
1022	Rgl1
1023	Chrnb1
1024	Pon1
1025	C8b
1026	Tmem238
1027	Crabp1
1028	Proser2
1029	Grb10
1030	Vps37b
1031	Pak1
1032	Nt5dc2
1033	Fendrr
1034	Adcy4
1035	Bche
1036	Enpp2
1037	Bmp4
1038	Tspan14
1039	Fam3b
1040	Plk1
1041	Foxf2
1042	Aldoc
1043	Ptger3
1044	Cd2ap
1045	Oit3
1046	Wfdc15b
1047	Fkbp14
1048	Plekhb1
1049	Sh3bgrl2
1050	H2-Q5
1051	Dpysl3
1052	Lgals1
1053	Fbp2
1054	Vsir
1055	Spsb1
1056	Smim3
1057	Pygl
1058	Gm42679
1059	Trpv4
1060	Itih1
1061	Nuak2
1062	Tie1
1063	Pim3
1064	Ets1
1065	Fam49a
1066	Medag
1067	Rem1
1068	Myc
1069	C8g
1070	Fxyd5
1071	Glipr1
1072	Cfi
1073	Tm4sf5
1074	Pcdh7
1075	Angptl7
1076	Ifit1
1077	Pcsk5
1078	Tm4sf20
1079	Rhov
1080	Acsbg1
1081	Esrp2
1082	Ifit3
1083	Tnfsf8
1084	Pvr
1085	Shtn1
1086	Cdk1
1087	Itga8
1088	Cdo1
1089	Oat
1090	Taf4b
1091	Sord
1092	Cyp2c65
1093	Prrx1
1094	Larp6
1095	Lrat
1096	Fam83g
1097	Grap
1098	Bmp2
1099	Adgrg1
1100	Slc38a4
1101	Rasip1
1102	Tnfsf9
1103	Ifi207
1104	C6
1105	Tmem178
1106	Layn
1107	Bean1
1108	Gstm2
1109	Maob
1110	C1qb
1111	Rap1gapos
1112	Prickle1
1113	Fgf2
1114	H2-Q10
1115	Angptl3
1116	Mx2
1117	Mt2
1118	Hmga1
1119	Hs3st3b1
1120	Leap2
1121	Arl14
1122	Lgals3
1123	Cdhr5
1124	Lmod1
1125	Rhpn2
1126	Chst1
1127	Zdhhc12
1128	Ntrk2
1129	Syne4
1130	Gng8
1131	Ugt2b36
1132	1500015O10Rik
1133	Cyfip2
1134	Zfp750
1135	BC028528
1136	Gm28875
1137	Slc36a2
1138	Slamf9
1139	Rtp4
1140	Fam107b
1141	Galnt12
1142	2810459M11Rik
1143	Antxr1
1144	Padi2
1145	Lmo7
1146	Gm15640
1147	Pilra
1148	Gm25835
1149	Tmeff2
1150	Rhox5
1151	Sik1
1152	Mndal
1153	Klf15
1154	Adamts1
1155	Ffar4
1156	Kcnk5
1157	Adora1
1158	Alcam
1159	Tfcp2l1
1160	Vstm4
1161	Gchfr
1162	Serpina3c
1163	Atp6v0e2
1164	Mpzl3
1165	Nos3
1166	Ang
1167	Ugt1a1
1168	Ifi204
1169	Ntf3
1170	Vwa1
1171	Cdh2
1172	Fas
1173	Cxcl9
1174	Ism1
1175	Tbx20
1176	Gm38345
1177	Serpind1
1178	Gm25043
1179	Prg4
1180	Carmn
1181	Elmo3
1182	Aldh1a1
1183	F11r
1184	H2-Q7
1185	Cxcl5
1186	Barx1
1187	Scd2
1188	Cdr2l
1189	Ano1
1190	Rem2
1191	Selenom
1192	C8a
1193	Cish
1194	Mir6973a
1195	Sorbs2
1196	Jam2
1197	Chmp4c
1198	Angptl4
1199	Bmp1
1200	Asap3
1201	Dusp2
1202	Rgs16
1203	Lurap1l
1204	Gbp4
1205	Chka
1206	Cdkn2b
1207	Nxph4
1208	Ier5
1209	Otc
1210	Ndrg2
1211	Igfbp1
1212	Slc27a2
1213	Hk2
1214	Kifc3
1215	Phlda3
1216	Igsf10
1217	Fam83f
1218	Zeb1
1219	Ccl4
1220	Irf1
1221	Inhba
1222	Tpd52
1223	Il1f6
1224	Batf
1225	Pdgfc
1226	Mapk15
1227	Rassf10
1228	Gimd1
1229	Col5a3
1230	Pbk
1231	Apon
1232	Pcsk9
1233	Jam3
1234	Pemt
1235	Mpv17l2
1236	Chst13
1237	Rtn2
1238	Ptprf
1239	Ccnl1
1240	Icam1
1241	Gm26457
1242	Tubb4a
1243	Socs3
1244	Nfe2l3
1245	Nr4a3
1246	Grtp1
1247	Gpr182
1248	Tnk1
1249	Mafk
1250	Scel
1251	C9
1252	Mbl1
1253	Mylk
1254	Frk
1255	Arrdc1
1256	Tmem86a
1257	Bmp6
1258	Golm1
1259	Cidea
1260	Vit
1261	Acod1
1262	Ldb2
1263	Acot1
1264	Baat
1265	Slc35c1
1266	Sult2a8
1267	Ifitm3
1268	Dusp10
1269	Pros1
1270	Snord34
1271	Fcer1g
1272	Eya2
1273	Adgrf5
1274	Grem2
1275	Qpct
1276	Heyl
1277	Fgfr4
1278	Pid1
1279	Plxna4
1280	Gulo
1281	Nos2
1282	Slc2a10
1283	Prdm6
1284	Mkrn2os
1285	Gm23130
1286	Reg1
1287	Zeb2
1288	Steap2
1289	Fyn
1290	Adarb1
1291	Hacd4
1292	Etfbkmt
1293	Col4a2
1294	Ces2a
1295	Usp18
1296	Zfp296
1297	Capn13
1298	Nectin4
1299	Tinag
1300	Sgce
1301	D630011A20Rik
1302	Thbs3
1303	Gm13749
1304	Foxq1
1305	2610524H06Rik
1306	Smim24
1307	Il17re
1308	Msx1
1309	P4ha1
1310	Nat8f2
1311	Fcor
1312	Hip1r
1313	Cpn1
1314	Cdkn3
1315	Tcf19
1316	Sema4a
1317	Slc2a6
1318	Crem
1319	Sntg2
1320	Vcam1
1321	Mir6236
1322	Adgrl4
1323	Oasl2
1324	Anxa1
1325	Hsd17b13
1326	Fcgrt
1327	Hgf
1328	Gm15844
1329	Lbp
1330	Igfbp5
1331	Mgll
1332	Grrp1
1333	Acsm1
1334	Gls2
1335	Pknox2
1336	Ccdc92
1337	Slc25a25
1338	Alpl
1339	Atp1a2
1340	Dsc2
1341	Adra2b
1342	Cxcl16
1343	Wnt5a
1344	1810011O10Rik
1345	Gm379
1346	Sytl5
1347	Plk3
1348	Col8a2
1349	Tprn
1350	Trim30a
1351	Gm15848
1352	Gtse1
1353	Lce6a
1354	C430002N11Rik
1355	Tnfrsf23
1356	Birc3
1357	Pafah1b3
1358	Hpse
1359	Dact1
1360	Ube2c
1361	Abcc4
1362	P3h1
1363	Sspn
1364	Gbp3
1365	Ehd2
1366	Lmo2
1367	Trex2
1368	Sox7
1369	Cyp2a12
1370	St6galnac6
1371	Gclc
1372	Pof1b
1373	Gch1
1374	Sema3c
1375	Col4a1
1376	Rtn1
1377	Wdr34
1378	Nfkbid
1379	Dll1
1380	Pacrg
1381	Robo4
1382	Prnp
1383	Gm16551
1384	Bambi
1385	Ptn
1386	Pkhd1
1387	Cyp2c29
1388	Bmp8b
1389	Kcns3
1390	Gm15050
1391	Arhgap8
1392	Patj
1393	S100a6
1394	Epha1
1395	Tm4sf1
1396	Reg3g
1397	Osbpl3
1398	Pklr
1399	9430076C15Rik
1400	Fgd6
1401	Shroom1
1402	Psors1c2
1403	Asb4
1404	Gm16136
1405	Hs6st2
1406	Ighv5-17
1407	Cyp3a11
1408	Mafb
1409	Tmem27
1410	Lrrn4cl
1411	Cemip
1412	Cd300lg
1413	Samd5
1414	Pim1
1415	Scara5
1416	Sh3bgrl3
1417	Als2cl
1418	Gpat2
1419	Dcxr
1420	Irf5
1421	Atp1b2
1422	Cyr61
1423	5330417C22Rik
1424	Pmm1
1425	Ecm2
1426	Gm43904
1427	Ifi47
1428	Itpkc
1429	Tspan17
1430	Rsph1
1431	Nipsnap1
1432	Qprt
1433	Lhfpl2
1434	Cmtm8
1435	Abat
1436	2510009E07Rik
1437	Rab19
1438	Car8
1439	Itpr3
1440	Grhl2
1441	Mogat2
1442	Mrvi1
1443	Muc4
1444	Nol3
1445	Oxld1
1446	Grk5
1447	Fgf18
1448	Sorbs3
1449	Bmp5
1450	Vipr1
1451	Serpina7
1452	Ajuba
1453	Erich5
1454	Ces3b
1455	Hmgn3
1456	2200002D01Rik
1457	Snord72
1458	Gas6
1459	Saa4
1460	Myo1e
1461	Nfkb1
1462	Snord73a
1463	Ifi205
1464	Vsig1
1465	Slc25a47
1466	Pla1a
1467	Emcn
1468	Smim1
1469	Elovl2
1470	Fam162a
1471	Cwh43
1472	Enpep
1473	Ppp1r1b
1474	Bik
1475	Plch1
1476	Shank2
1477	Adamts12
1478	Oas1a
1479	Lpin2
1480	Sqstm1
1481	Nod1
1482	Ccr7
1483	Cfhr2
1484	AW112010
1485	Fgd3
1486	Serpinb9b
1487	Cyp21a1
1488	Ube2l6
1489	Hoga1
1490	Snord55
1491	Col6a6
1492	Pkm
1493	Mir6386
1494	Cutal
1495	Icosl
1496	Apol9a
1497	Tuba1a
1498	Slc29a4
1499	Bhmt
1500	Kctd17
1501	Hspa1b
1502	Sdcbp2
1503	Cdhr2
1504	Trim15
1505	Hao1
1506	Nostrin
1507	Tnxb
1508	Clec14a
1509	Fabp2
1510	Hsd3b5
1511	Il17d
1512	Egflam
1513	G530011O06Rik
1514	Pla2r1
1515	Ckap4
1516	Iyd
1517	Cp
1518	Wt1
1519	Spp2
1520	Col6a5
1521	Igha
1522	Sds
1523	Tgfb3
1524	Gm22107
1525	Cdc42ep3
1526	Impact
1527	Chst7
1528	Slc12a2
1529	Pdk4
1530	Tnip3
1531	Gimap4
1532	Gm2830
1533	Eno2
1534	Stk40
1535	Tek
1536	Sdc3
1537	Iqgap2
1538	Ms4a8a
1539	Ftcd
1540	Cdh3
1541	Bdkrb1
1542	9130008F23Rik
1543	Gm26202
1544	Entpd1
1545	Exoc6
1546	Mgst3
1547	Slc22a18
1548	Ptgds
1549	Glipr2
1550	Slc38a3
1551	Rhoj
1552	Arhgap24
1553	Sigirr
1554	Entpd6
1555	St6galnac4
1556	Cdh16
1557	Slc17a4
1558	Tigit
1559	Il1b
1560	Clic3
1561	Ptpn6
1562	S100b
1563	Nxph1
1564	Slc7a1
1565	Ccng1
1566	Cadm3
1567	Gm23969
1568	Faah
1569	Sult2b1
1570	Angptl1
1571	Pde3a
1572	Zfp7
1573	Klf6
1574	Gm23639
1575	Fam46b
1576	Ccdc120
1577	Gfra2
1578	Slc43a1
1579	Mall
1580	Tnfrsf9
1581	Sp100
1582	Arl5b
1583	Arl4d
1584	Ano9
1585	Ecscr
1586	Stra6l
1587	Zfp131
1588	Tgtp2
1589	Uts2b
1590	Sel1l3
1591	Tnfrsf11b
1592	Cyp2c50
1593	Gm23301
1594	Akr1c20
1595	Cideb
1596	Tlr2
1597	Itga5
1598	Ccl28
1599	Ggt7
1600	B3galnt1
1601	Adamts3
1602	Gm22571
1603	Ifit3b
1604	Cav3
1605	Kdelr3
1606	Myo5c
1607	Ier2
1608	Ak5
1609	Cyp2c54
1610	Gm37800
1611	Trappc6a
1612	Tspan4
1613	Rnf180
1614	Grpel2
1615	Plxnb1
1616	Cysrt1
1617	1700007K13Rik
1618	Egfl7
1619	Phf11d
1620	Fndc5
1621	Pdpn
1622	Cyp2c68
1623	Ptgs1
1624	Bex4
1625	Spire2
1626	Gsap
1627	Cyp2c44
1628	Bcl6b
1629	Cmpk2
1630	Pcyox1l
1631	Klf4
1632	Actg1
1633	Mir1938
1634	Sorbs1
1635	Lrrc17
1636	Naa40
1637	Bhmt2
1638	Slc22a23
1639	Stard10
1640	Ptprb
1641	Adamts7
1642	Lxn
1643	Stard8
1644	Ackr1
1645	Mdk
1646	Rab29
1647	Sdhaf4
1648	Cdh13
1649	Tmem139
1650	Nop58
1651	Hist1h1c
1652	Plekhh1
1653	Otud1
1654	Igkj4
1655	Plagl1
1656	Haus4
1657	Abcb1a
1658	P2ry2
1659	Hspb1
1660	Plcg2
1661	Stxbp2
1662	Cenpm
1663	Noxa1
1664	Cyp4a12a
1665	Ryk
1666	Ddah1
1667	Lama3
1668	Atp2c2
1669	Dpysl2
1670	Olfm1
1671	Cftr
1672	Mir27a
1673	Pycr1
1674	2810433D01Rik
1675	R3hdml
1676	Itih5
1677	Bco1
1678	Ptk2b
1679	2010107G23Rik
1680	Hook2
1681	Fcgr2b
1682	Gm830
1683	Pam
1684	Nr1d1
1685	Frrs1
1686	Khk
1687	Aaas
1688	4930427A07Rik
1689	Calcrl
1690	Pde2a
1691	Apba1
1692	Tmem100
1693	Slc25a13
1694	Tgtp1
1695	Ston1
1696	Chac1
1697	Pla2g12b
1698	Ephb6
1699	Aldh3a1
1700	Epha2
1701	Parp3
1702	Map7
1703	Entpd8
1704	Ptgir
1705	Npr2
1706	Tmem8
1707	Fam105a
1708	Stx3
1709	Nudt14
1710	Spry4
1711	Rai14
1712	Gmpr
1713	Serpina6
1714	AI182371
1715	Gstp3
1716	Prkab2
1717	Scarf1
1718	G6pc
1719	Kcnn3
1720	Myo15b
1721	Dab2
1722	Nt5c2
1723	Ly6a
1724	Rnase10
1725	Scn7a
1726	Mir145a
1727	Wipf1
1728	Foxa1
1729	Chn2
1730	Ass1
1731	Plod1
1732	Rap1gap
1733	D630003M21Rik
1734	Steap4
1735	Rab11fip1
1736	Trib3
1737	Marcksl1-ps4
1738	Fkbp11
1739	Fam25c
1740	Lipt2
1741	Tgfa
1742	Ggt5
1743	Prr7
1744	Csf2rb2
1745	Itgb5
1746	Dram1
1747	Ppil6
1748	Enkur
1749	Ccdc181
1750	Trib1
1751	Dbp
1752	Spry1
1753	Btc
1754	Prox1
1755	1700037H04Rik
1756	Gpm6a
1757	Lilrb4a
1758	Gm44223
1759	Fli1
1760	Snora41
1761	Ly6k
1762	Hoxa5
1763	Slco2b1
1764	Col28a1
1765	Flt1
1766	Mylip
1767	Rnf183
1768	Scd1
1769	Enho
1770	Zfp423
1771	Mir5620
1772	Slc25a33
1773	Dpp3
1774	Arl2
1775	Snord110
1776	Gm27463
1777	Fzd2
1778	Steap3
1779	Gnb4
1780	Lclat1
1781	Nfasc
1782	Wsb1
1783	Fkbp1b
1784	Mpi
1785	Scgb3a1
1786	Phgdh
1787	Hand2
1788	Serpine2
1789	Maff
1790	Heg1
1791	Trappc1
1792	Myrf
1793	Ccna2
1794	Fn1
1795	Slc3a2
1796	Fam114a1
1797	Prkar2b
1798	Zc3h12a
1799	Slpi
1800	Gpr4
1801	H2-K2
1802	Azin2
1803	Mir487b
1804	Il3ra
1805	Fetub
1806	Ccnd1
1807	Akr1c12
1808	Yipf2
1809	Trdv4
1810	Hexb
1811	2700038G22Rik
1812	Irf7
1813	Arhgap40
1814	Anpep
1815	Cdkn2aipnl
1816	Ighj1
1817	St3gal6
1818	Pla2g15
1819	Susd4
1820	Adrb2
1821	Mpzl2
1822	Tacc1
1823	Snord53
1824	Nexn
1825	Plat
1826	Smad6
1827	Klhl13
1828	Ckap2
1829	Fam26f
1830	Aqp9
1831	Gltpd2
1832	Shmt1
1833	Snord49b
1834	Amdhd1
1835	Arxes1
1836	Lrrc8d
1837	Arhgap20
1838	Ntn1
1839	Spaca7
1840	Sema4d
1841	Adamtsl5
1842	Arl4c
1843	A230065H16Rik
1844	1110008P14Rik
1845	Gm24328
1846	Csf1
1847	Sema3e
1848	Pla2g2d
1849	Srfbp1
1850	Cebpd
1851	Map3k6
1852	Fam83e
1853	Ssbp4
1854	Prickle2
1855	Gas7
1856	Epsti1
1857	Ugt3a2
1858	Lyve1
1859	Mthfd2
1860	Pcbd1
1861	Lamb1
1862	Lor
1863	Ephx2
1864	Fam81a
1865	Chl1
1866	Pcdhgc3
1867	Wnt2
1868	Cptp
1869	Sgsm3
1870	Gm4951
1871	Cldn23
1872	Gstt3
1873	Ankrd37
1874	Cpq
1875	Hal
1876	Apol9b
1877	Ripply3
1878	Rab40b
1879	Ighm
1880	Cyth3
1881	Star
1882	Plpp2
1883	Zswim4
1884	Nudcd2
1885	Izumo4
1886	Aspa
1887	Pqlc1
1888	Skil
1889	Slc16a2
1890	Slc16a3
1891	BC024386
1892	Plekhf1
1893	Id2
1894	Igtp
1895	C2
1896	Ighj3
1897	Tubg2
1898	Gm13056
1899	Dynlt1b
1900	Rab27b
1901	Sall1
1902	Saa1
1903	Lect1
1904	Hcar2
1905	Tmed3
1906	Gm17971
1907	Irf8
1908	Pdx1
1909	Agrn
1910	Snord35a
1911	Slc17a1
1912	Tmem176a
1913	Stab1
1914	Olr1
1915	Ace
1916	Clic4
1917	Dio1
1918	Ces1f
1919	Pqlc3
1920	Dusp16
1921	Klf9
1922	Pdgfb
1923	Tmem40
1924	Gm11517
1925	Tspan33
1926	Ccl5
1927	Gm11545
1928	Fibin
1929	Lipg
1930	Adam8
1931	Igf2
1932	Efna4
1933	Mbp
1934	Scamp5
1935	Glul
1936	Rab7b
1937	Itgb3
1938	Me1
1939	Nedd4l
1940	Gca
1941	Reep4
1942	Ets2
1943	Fbxo32
1944	Gulp1
1945	Hid1
1946	Phf11b
1947	Plppr2
1948	Vasn
1949	Lipa
1950	Mt1
1951	Gda
1952	St6gal1
1953	Dusp8
1954	Myct1
1955	Rab3ip
1956	Sprn
1957	Tbc1d7
1958	Arhgap10
1959	Glis3
1960	Cdkn2d
1961	Sdc2
1962	Morn2
1963	Tns2
1964	Cnn1
1965	Btg2
1966	Prodh2
1967	BC025446
1968	Efhd2
1969	Gm14403
1970	Abhd2
1971	Pilrb2
1972	Pdlim3
1973	Pdia5
1974	Atp10b
1975	Ppp1r14a
1976	H2-DMb1
1977	Snora33
1978	Asns
1979	Magee1
1980	Ppp1r18
1981	Mir23a
1982	Zbtb21
1983	Cald1
1984	Lpcat4
1985	Rnf125
1986	Fbxo36
1987	Emid1
1988	Gpc1
1989	Aurkb
1990	Tmem25
1991	Bid
1992	Slc12a8
1993	Aldh1a3
1994	Zfp970
1995	Cyp8b1
1996	Mir7025
1997	Mark1
1998	Thsd7a
[truncated: 2 more rows]

## Sheet: 4. Log2TPM_RNAseq (Fig4E)
RNAseq. log2TPMs of all genes from DC and Msc SCA1+ cells at t0 after sorting (DC.t.0 or Msc.SCA1p.t.0) and after 15 days of culture alone (DC.EM, Msc.SCA1p) or co-cultured in transwell (DC..Msc.SCA1p. and Msc.SCA1p..DC.). _1 and _2 are biological replicates
Gene name	DC.t.0_1	DC.t.0_2	DC.EM_1	DC.EM_2	DC..Msc.SCA1p._1	DC..Msc.SCA1p._2	Msc.SCA1p.t.0_1	Msc.SCA1p.t.0_2	Msc.SCA1p_1	Msc.SCA1p_2	Msc.SCA1p..DC._1	Msc.SCA1p..DC._2
4933401J01Rik	0	0	0	0	0	0	0	0	0	0.282008	0	0
Gm26206	0	0	0	0	0	0	0	0	0	0	0	0
Xkr4	0.0227412	0.71128	0	0	0	0	0	0	1.05307	0.857434	1.0708	0.631212
Gm18956	0	0	0	0	0	0	0	0	0	0	0	0
Gm37180	0.180845	0	0.16969	0	0	0	0.72776	0	0.380041	1.00957	0.253508	0.57997
Gm37363	0	0.580697	0	0.428287	0	0	0.466265	0	0.822903	0.53815	0	0.648262
Gm37686	0	0	0	0	0	0.12821	0	0	0	0	0	0.436424
Gm1992	0	0	0	0	0	0	0	0	0	0	0	0
Gm37329	0	0	0	0	0.433938	0	0	0	0	0	0	0.483278
Gm7341	0	0	0	0	0	0	0	0	0	0	0	0
Gm38148	0	0	0	0	0	0	0	0	0	0.0511038	0.806816	0
Gm19938	0.292688	0	0.134652	0	0	0	0	0.846184	0	0.192697	1.21027	0.485261
Gm10568	0	0	0	0	0	0	0	0	0	0	0	0
Gm38385	0	0	0	0	0	0	0	0	0	0	0	0
Gm27396	0	0	0	0	0	0	0	0	0	0	0	0
Gm37381	0	0	0	0	0	0	0	0	0	0	0	0
Rp1	0	0.00939431	0	0	0.00939431	0	0	0	0	0	0	0
Gm6101	0.25013	0	0	0	0	0	0	0	0	0	0	0
Gm37483	0	0	0	0	0	0	0	0	0	0	0	0
Sox17	1.23745	1.31465	3.38455	3.1242	3.27076	2.97881	2.70917	2.82036	1.67242	3.17951	1.7275	2.39126
Gm37587	0	0	0	0	0	0	0	0	0	0	0	0
Gm7357	0	0	0	0.463879	0	0	0	0	0	0	0	0
Gm22307	0	0	0	0	0	0	0	0	0	0	0	0
Gm38076	0	0	0	0	0	0	0	0	0	0	0	0
Gm37323	0	0	0	0	0	0	0	0	0	0	0	0
Gm7369	0	0	0	0	0	0	0	0	0	0	0	0
Gm6085	0.762798	0.357485	0.844328	0.452434	0	0.508748	0.323114	0.676454	1.09515	0.174551	0.497494	0.104841
Gm6119	0	0	0	0	0	0	0	0	0.604242	0	0	0
Gm25493	0	0	3.26986	3.02194	0.755248	0.817746	0	0	0	0	0	0
Gm2053	1.1321	0	0	0	0	1.27607	0	0	0	0	0	0
Gm6123	0.141498	0.580399	0	0.141498	0	0.36686	0.141498	0.123213	0	0	0	0.258869
Mrpl15	2.83542	2.70581	3.0703	3.38366	3.61278	3.43971	2.69973	1.8572	3.22312	3.20132	2.96307	3.06574
Gm37144	0	0	0	0	0.255844	0	0	0	0	0.373863	0	0
Lypla1	1.78517	1.6225	3.23752	3.00925	3.29206	3.23312	2.43994	2.11578	3.03366	2.70092	2.6294	3.08303
Gm37988	0	0	0	0	0	0	0	0	0	0	0	0
Tcea1	2.90989	2.94569	2.88298	2.5742	2.73989	2.63355	2.34736	2.58162	2.76275	2.63528	2.74346	2.92284
Gm6104	0	0	0	0	0	0.170032	0	0	0	0	0	0
Gm37277	0.69662	0	0	0	0	0	1.42665	0	0	0.765844	0	0
Rgs20	0	0	0	0	0	0.267466	0	0	0	0	0.138911	0
Gm17100	0	0	0	0	0	0	0	0	0	0	0	0
Gm37079	0	0	0	0	0	0	0	0	0	0	0	0
Gm16041	0	0	0	0	0	0	0	0	0	0	0	0
Gm17101	0	0	0	0	0	0	0	0	0	0	0	0
Atp6v1h	4.02793	3.54694	3.89897	3.87968	3.76784	3.74114	3.8052	3.36409	3.69065	3.95228	3.52873	3.6538
Gm7182	0	0	0	0	0	0	0	0	0	0	0	0
Gm37567	0	0	0	0	0	0	0.0578791	0	0	0	0	0
Gm38264	0	0	0	0	0	0	0	0	0	0	0	0
Oprk1	0	0	0	0	0	0	0	0	0	0	0	0
Gm36965	0	0	0	0	0	0	0	0	0	0	0	0
Gm22463	0	0	0	0	0	0	0	0	0	0	0	0
Gm37429	0	0	0	0	0	0	0	0	0	0	0	0
Npbwr1	0	0	0	0	0	0	0	0	0	0	0	0
Gm19214	0	0	0	0	0	0	0	0	0	0	0	0
Rb1cc1	2.87843	2.78223	2.50932	2.25666	2.68914	2.27676	1.99441	2.42601	2.67774	2.37174	2.42312	2.51606
4732440D04Rik	1.05983	0.657346	0.824247	1.00658	0.759055	0.529611	1.53731	0.696709	0.730684	1.39954	1.20896	1.50861
Fam150a	0	0	0	0	0	0	0	0	1.34888	0.619997	1.47852	1.23114
Gm2147	0	0	0	0	0	0	0	0	0	0	0	0
Gm7417	0	0	0	0	0	0	0	0	0	0	0	1.21348
Gm19026	0	0	0	0	0	0	0	0	0	0	0	0.402187
St18	0	0	0	0	0	0	0	0	0	0	0	0
Gm42492	0	0	0	0	0	0	0	0	0	0	0	0
Gm7449	0	0	0	0	0	0.18238	0	0	0	0	0	0
Gm37108	0.202057	0.224964	0.418134	0	0.697691	0	0	0.408497	0	0.202057	0	0
Gm37275	0	0	0	0	0	0	0	0	0	0	0	0
Gm37225	0	0	0	0	0	0	0	0	0	0	0	0
Gm37489	0	0	0	0	0	0	0	0	0	0	0	0
Gm5694	0	0	0	0	0	0	0	0	0	0	0	0
Pcmtd1	2.34906	1.96597	2.53331	2.80136	2.76457	2.47021	2.92169	2.22058	3.38435	3.32044	2.92073	3.16947
Gm26983	0.289616	0	0	0	0.454947	0	0	0	0.91525	0.289616	0	0.261964
Gm38372	0.264994	0	0.0763625	0	0.735597	0	0	0	0.965749	0.184221	0	0
Gm9826	0.114734	0	0	0.114734	0	0	0	0	0	0	0	0
Nras-ps2	0	0	0	0	0	0	0	0	0	0	0	0
Gm23274	0	0	0	0	0	0	0	0	0	0	0	0
Gm19002	0	0	0	0	0	0	0	0	0	0	0	0
Gm26901	0.203869	0	0.202685	0.0317945	0.608202	0.0722235	0	0.45891	0.0722235	0	0.070266	0
Gm18984	0	0	0	0	0	0	0	0	0	0	0	0
Gm30414	0	0	0	0	0	0	0	0	0	0	0	0
Gm37791	0	0	0	0	0	0	0	0	0	0	0	0
Gm7470	0	0	0	0	0	0	0	0	0	0	0	0
Rps2-ps2	0	0	0	0	0.163591	0.146027	0	0.163591	0.146027	0.173393	0	0
Gm38216	0	0	0	0	0	0	0	0	0	0	0	0
Sntg1	0	0	0	0.326373	0	0	1.1835	0.909701	2.20691	2.17258	2.03653	1.41959
Gm38024	0	0	0	0	0	0	0	0	0	0	0	0
Gm16284	0	0	0	0	0	0	0	0	0	0	0	0
Gm38259	0	0	0	0	0	0	0	0	0.430235	0	0	0.321718
Gm23358	0	0	0	0	0	0	0	0	0	0	0.804032	0
Gm37005	0	0	0	0	0	0	0	0	0	0	0	0
Gm15452	0	0	0	0	0	0	0	0	0	0	0	0
Gm36964	0.447536	0	1.45659	0	0.77644	0.840063	0	0	1.59929	1.70758	1.36973	1.29007
Gm24276	0	0	0.804032	0.791126	0	0	0	0	0	0	0	0
Gm6152	0	0	0	0	0	0	0	0	0	0	0	0
Gm7445	0	0	0	0	0	0	0	0	0	0	0	0
Gm7493	0.189134	0.16427	0	0	0	0.170266	0.485267	0	0	0	0	0
Gm37629	0	0	0	0	0	0	0	0	0	0.416951	0	0.796455
Gm38008	0	0	0	0	0	0	0	0	0	0	0	0
Gm37143	0	0	0	0	0	0	0	0	0	0	0.0974573	0
Gm6187	0	0	0	0	0	0	0	0	0	0	0	0
Gm18299	0	0	0	0	0	0	0	0	0	0	0	0
Gm7512	0	0	0	0	0	0	0	0	0	0	0	0
Gm24765	0	0	0	0	0	0	0	0	0	0	0	0
Gm18300	0	0	0	0	0	0	0	0	0	0	0	0
Rrs1	5.46868	5.29672	4.30771	4.09657	4.55012	4.10447	4.7655	4.83081	4.62679	4.48084	4.4441	4.56455
Adhfe1	1.53768	0.953416	1.78704	1.92367	0.67506	1.58627	2.87477	0.747864	3.20466	3.14146	2.72876	3.08601
2610203C22Rik	0.365779	0	0	0.18551	0	0.291576	0.18551	0.412273	0.613205	0.596267	0.369124	0.566282
Gm6161	0	0	0	0	0	0	0	0	0.191352	0	0	0
3110035E14Rik	0	0	0	0	0	0	0	0	0	0	0	0.0479177
Gm29520	0	0	0	0	0	0	0	0	0	0	0	0
Mybl1	0.0976416	0.421945	0.545023	0.802365	0.639462	0.438728	0.869058	0.195687	0.160345	0.0976416	0.337481	0.254533
Vcpip1	3.17173	2.80061	2.73725	2.28078	2.46032	2.3658	2.36036	1.62219	2.06992	1.9638	1.74384	1.73647
1700034P13Rik	0.308047	0	0.294313	0.0502536	0	0.157945	0.449109	0	0	0.481471	0	0
Sgk3	1.50335	1.09774	1.68317	1.11097	1.67464	1.34211	0.799462	0.260788	1.17456	1.03738	1.08663	0.471101
Gm6195	0	0	0	0	0	0	0	0	0	0	0	0
Gm22607	0	0	0	0	0	0	0	0	0	0	0	0
Mcmdc2	0.0650993	0	0	0.164983	0.173199	0.10865	0.306563	0.0779272	0	0	0.0526202	0
Snhg6	4.75715	4.14916	4.35183	4.23698	4.26733	4.22115	3.52324	3.49049	3.7778	3.97629	3.79922	3.7778
Snord87	3.00433	2.60996	0	1.57579	2.46799	2.19286	2.35957	1.02955	1.75379	0	1.8562	0
Tcf24	1.64795	1.55988	1.70786	1.5273	2.3035	2.1606	0.705949	0.0769267	0	0	0.0769267	0
E330040D14Rik	0	0	0	0	0.456945	0	0	0	0	0	0	0
Ppp1r42	0	0.72604	1.54362	0	0.91374	1.46171	0	0	0	0	0	0
Gm15818	0	0	0	0	0	0	0	0	0	0	0	0
Gm24674	0	0	0	0	0	0	0	0	0	0	0	0
Cops5	4.94936	4.2666	4.79697	4.92685	5.27465	5.00774	3.68675	3.82946	4.72088	4.73666	4.48846	4.57922
Cspp1	1.51241	1.38079	2.02695	1.77143	1.84186	1.69268	1.22251	0.807188	1.35793	1.58372	1.16449	1.48937
1700047N06Rik	0	0	0	0	0	0	0	0	0	0	0	0.309405
Arfgef1	2.97472	3.27994	3.50283	3.44031	3.58035	3.36074	1.5461	1.4186	2.64325	2.07958	2.03239	2.62507
Gm26348	0.439992	1.46546	0	0.439992	1.73367	0.756898	0	0	0	0	0.84665	0
Gm37569	0.711943	0	0.550249	0	0	0	0	0	0	0	0	0
Cpa6	0	0	0	0	0	0	0.363917	0	0	0	0	0
Gm38005	0	0	0	0	0	0	0	0	0	0	0	0
Gm15604	0	0	0.198466	0	0.24162	0.104149	0.0891715	0	0	0.0891715	0	0.104149
Gm25253	0	0	0	0	0	0	0	0	0	0	0	0
Gm15603	0	0	0	0	0	0	0	0	0	0	0	0
Gm37133	0	0	0	0	0	0	0	0	0	0	0	0
Gm5522	0	0	0	0	0	0	0	0	0	0	0	0
Gm28659	0.44086	0	0.826135	0.553151	0.189025	1.21041	0.553151	0.713123	0.356385	0.44086	0.189025	0
Gm22963	0	0	0	0	0	0	0	0	0	0	0	0
Prex2	0.991658	0.707261	0.529689	0.808643	0.0997924	0.457865	2.21436	2.22066	2.50192	2.11068	2.02964	1.8958
Gm24173	0	0	0	0	0	0	0	0	0	0	0	0
Gm28686	0	0.207151	0	0.2365	0.378668	0.417815	0	0.207151	0	0	0.378668	0.230572
Gm37410	0	0	0	0	0	0	0	0	0	0	0	0
A830018L16Rik	0.260866	0.146881	0	0	0	0	0	0	0	0	0	0
Gm38178	0	0	0	0	0	0	0	0	0	0	0	0
Gm29273	0	0	0	0	0	0	0	0	0	0	0	0
Gm38069	0	0	0	0	0	0	0	0	0	0	0	0
Gm7560	0	0	0	0	0	0.120464	0	0	0	0	0.139149	0
Gm22633	0	0	0	0	0	0	0	0	0	0	0	0
Mir6341	0	0	0	0	0	0	0	0	0	0	0	0
Gm2383	0.574431	0.158409	0.894807	0.936971	1.32077	0.894807	0.678109	0.158409	0.806551	0.177334	0.619622	0.602554
Gm6216	0	0	0.173715	0	0	0.173715	0	0	0	0	0	0
Gm17644	0	0	0	0	0	0	0	0	0	0	0	0
Gm29663	0	0	0	0	0	0	0	0	0	0	0	0
Sulf1	0	0.386202	0	0.1248	0.0670238	0	2.92183	3.2686	3.67937	3.75058	3.72863	3.5254
Slco5a1	0	0	0.0928492	0.561905	0.213664	0.256105	0	0.0168716	0.100878	0.067143	0.0737768	0.108842
Gm37162	0	0	0	0	0	0	0	0	0	0	0	0
Gm5250	0	0	0	0	0	0	0	0	0	0	0	0
Gm29283	0	0	0	0	0	0	0	0	0	0	0	0
Prdm14	0	0	0	0	0	0	0	0	0	0	0	0
Ncoa2	2.04684	1.75352	1.62677	2.05734	1.72763	1.75342	1.32678	1.5398	1.59287	1.78772	1.62539	1.5214
Gm38376	0	0.0677481	0	0.0603574	0.0677481	0	0	0.131196	0	0	0	0.253462
Gm37409	1.30735	0.616208	1.24186	0.0919399	0	0	0	1.1678	1.21178	0	0	0
Gm27881	0	0	0	0	0	0	0	0	0	0	0	0
Gm38223	1.24737	1.12155	0.461329	0.670028	0	0.32987	0	0	0.681564	0	0	0.32987
Gm37702	0	0	0	0	0	0	0	0	0	0.160072	0	0
Gm23169	0	0	0	0	0	0	0	0	0	0	0	0
Gm38120	0.445676	0.19613	0.117925	0.131367	0.290478	0.182534	0	0	0	0.247464	0.409191	0.281726
Gm38380	0.612869	1.06064	0	0	0.386657	0	0	0	0.616873	0.735897	0.162985	0.250272
Gm29570	0	0	0	0	0	0	0	0	0	0	0	0
Gm7593	0	0	0	0.194818	0	0	0	0	0	0.194818	0	0
Tram1	4.24395	4.039	5.13613	5.06994	5.62611	5.25642	4.56926	4.42163	5.17626	5.31757	5.13652	5.12862
Lactb2	2.36655	1.85831	2.91559	3.37216	3.65384	3.30869	3.10844	2.96731	2.77922	3.05711	2.75506	2.84383
Gm38319	0	0	0.880375	0	1.21495	1.1163	0	0	0.325727	0.573827	0.117555	1.37421
Xkr9	0.549099	1.07903	0.473896	0	2.79233	1.96697	1.77121	2.01127	0	0	0.499124	0
Gm26273	0	0	0	0	0	0	0	0	0	0	0	0
Gm5523	0.124909	0	0.59732	0.124909	0.752404	0.59732	0	0	0.127696	0.235935	0.392649	0.59732
Gm36947	0	0	0	0	0	0	0	0	0	0	0	0
Gm25491	0	0	0	0	0	0	0	0	0	0	0	0
Gm37400	0	0	0	0	0	0	0	0	0	0	0	0
Eya1	0	0	0	0	0	0	0	0	0	0	0	0
Gm22616	0	0	0	0	0	0	0	0	0	0	0	0
Gm37444	0	0	0	0	0	0	0	0	0	0	0	0
Gm9947	0	0	0	0	0	0	1.03842	0.569586	0.118106	0.0932673	0.104043	0.272626
Msc	0	0	0	0	0	0	3.25504	2.41956	1.79203	2.11404	1.52031	1.58009
Gm37412	0	0	0	0	0	0	0	0	0	0	0	0.036914
Smt3h2-ps4	0	0	0	0	0	0	0	0	0	0	0	0
Rpl5-ps1	0	0	0	0.318482	0	0.255864	0	0	0.136093	0.117794	0.122196	0.136093
Trpa1	0	0	0	0	0	0	0	0	0	0	0	0
Gm26345	0	0	0	0	0	0	0	0	0	0	0	0
Gm10566	0.154841	0	0.130216	0	0.386373	0.130216	0	0	0	0.154841	0.273397	0.245412
Kcnb2	0	0	0	0	0.143896	0.129203	0	0.137493	0	0	0	0
Gm38116	0	0	0	0	0	0	0	0	0	0	0.0829868	0
Gm37138	0	0	0	0	0	0	0	0	0	0	0	0
Gm25227	0	0	0	0	0	0	0	0	0	0	0	0
Gm25168	0	0	0	0	0	0	0	0	0	0	0	0
Gm6060	0	0	0	0.492699	0	0	0	0	0	0	0	0
Gm28669	0	0	0	0	0	0	0	0	0	0	0	0
Terf1	2.76314	2.56911	2.56354	2.65692	2.68836	2.82893	2.05362	1.92157	2.28936	2.24359	2.04944	2.05943
Gm37509	0	0.168337	0	0	0	0	0.0346595	0	0.344498	0	0	0
Sbspon	0.952784	1.60035	0.43411	0.675698	0.595652	0.297078	1.84971	0	0	0	0	0
Gm23259	0	0	0	0	0	0	0	0	0	0	0	0
Gm7634	1.13508	0.757342	1.55967	1.3123	1.71026	1.65979	1.13508	0.448716	1.61098	1.46278	0.88201	0.812005
4930444P10Rik	0	0	0	0	0	0	0	0	0	0	0	0
Rpl7	5.3682	5.09296	6.04962	5.83787	5.74413	5.84637	5.11266	4.9798	5.73462	5.65011	5.44752	5.78504
Rdh10	4.46749	3.90614	3.58659	2.97174	5.63896	5.2142	4.82608	4.54246	3.80455	3.86003	4.10951	4.15271
Gm38249	0	0	0	0	0.358514	0	0	0	0	0	0	0
Gm28095	0	0	0	0	0	0	0	0	0	0	0	0
Stau2	2.40398	2.25697	2.43363	2.54359	2.42169	2.3491	0.725581	0.544984	1.46385	2.10136	1.52666	1.97855
Gm7568	0.246475	0	1.02317	0	0	0	0	0	0	0	0	0
Ube2w	3.72711	3.29232	3.61365	3.4324	3.32822	3.27628	3.2206	2.93755	3.89823	3.76535	3.40574	3.56506
Gm38342	0.537997	0	0	0	0.0382517	0.738796	0.171867	0.827136	0.123287	0.537997	0	0.392786
Tceb1	4.86659	4.61596	3.95518	3.93985	4.29821	4.2628	4.03958	4.38019	4.13559	3.97009	4.06023	4.11749
D030040B21Rik	0	0.095814	0	0	0.0490541	0.292572	0.299869	0.0490541	0	0	0	0
Gm7654	0.549659	0	0	0	0	0	1.30466	0	0	0	0	0
Tmem70	4.03424	3.72194	4.4526	4.54051	4.57829	4.50194	3.8218	3.42095	4.31489	4.29202	4.15027	4.28103
Ly96	5.35256	4.88641	3.57216	3.3695	4.18706	4.08669	4.34828	4.0338	3.39457	3.8674	3.60706	3.68436
Gm29649	0	0	0	0	0	0	0	0	0	0	0	0
Gm5828	0	0	0	0	0	0	0.0718292	0	0	0	0	0.0808276
Gm28376	0	0	0	0	0	0	0	0	0	0.841755	0	0
4921511E07Rik	0	0	0	0	0	0	0	0	0	0	0	0
Jph1	0.0545749	0.616881	0.55832	0.0545749	0	0.375104	0.965711	0.527772	0.520408	0.331202	0.321484	0
Gm28783	0	0	0	0	0	0	0	0	0	0	0	0
Gdap1	0	0	0	0	0	0	0	0	0	0	0	0
Gm28784	0	0	0	0	0	0	0	0	0	0	0	0
Gm28785	0	0	0	0	0	0	0	0	0	0	0	0
Gm5251	0	0	0	0	0	0	0.534615	0	0	0	0	0
Rbm6-ps1	0.0444119	0.110489	0	0	0.144763	0.114633	0	0	0.0396891	0.0869349	0.0382022	0.150099
Gm6075	0	0	0.28431	0.608821	0.241326	0	0	0	0	0.608821	0	0
Gm25166	0	0	0	0	0	0	0	0	0	0	0	0
Pi15	0.148477	0	0	0	0	0	2.6423	2.42801	1.64563	1.7719	1.44187	1.25578
Gm28154	0	0	0	0	0	0	0.264692	0.359488	0.124411	0.0536321	0.0304319	0.0764878
Gm16070	0	0	0	0	0	0	0.310331	0.0782243	0	0	0	0
Crispld1	0	0	0	0	0	0	1.5853	1.60693	1.02941	0.293793	0	0
Gm28153	0	0	0	0	0	0	0	0	0	0	0	0
Gm7690	0.0768561	0	0	0	0	0	0	0.0797886	0.0890752	0	0	0
Gm18775	0	0	0	0	0	0	0	0	0	0	0	0
Gm17969	0	0	0	0	0	0	0	0	0	0	0	0
RP24-571A14.6	0	0	0	0	0	0	0	0	0	0	0	0
Gm28755	0	0	0	0	0	0	0	0	0	0	0	0
Gm28756	0	0	0	0	0	0	0	0	0	0	0	0
Crisp4	0	0	0	0	0	0	0	0	0	0	0	0
Defb44-ps	0	0	0	0	0	0	0	0	0	0	0	0
Defb18	0	0	0	0	0	0	0	0	0	0	0	0
Defb41	0	0	0	0	0	0	0	0	0	0	0	0
Gm17837	0	0	0	0	0	0	0	0	0	0	0	0
Gm29006	0	0	0	0	0	0	0	0	0	0	0	0
Gm5252	0	0	0	0	0	0	0	0	0	0	0	0
Gm24075	0	0	0	0	0	0	0	0	0	0	0	0
Gm28343	0	0	0	0	0	0	0	0	0	0	0	0
Gm28344	0	0	0	0	0	0	0	0	0	0	0	0
Gm15825	0	0	0	0	0	0	0	0	0	0	0	0
Tfap2d	0	0	0	0	0	0	0	0	0	0	0	0
Gm10075	0	0	0	0	0	0	0	0.260932	0	0	0	0
Tfap2b	0	0	0	0	0	0	0	0	0	0	0	0
Gm28340	0	0	0	0	0	0	0	0	0	0	0	0
Gm28341	0	0	0	0	0	0	0	0	0	0	0	0
Gm4849	0	0	0.0698474	0	0	0	0	0	0	0	0.0679522	0
Gm24633	0	0	0	0	0	0	0	0	0	0	0	0
Gm38382	0	0	0	0	0	0	0	0	0	0	0	0
Pkhd1	3.89441	3.85565	3.10436	2.81944	2.40861	2.48242	0.82788	1.59785	0	0	0	0
Gm37315	0.0456469	0	0.127673	0	0.248451	0	0	0	0	0	0	0
4930486I03Rik	0	0	0.948585	0.491665	0	0	0	0	0	0	0	0
Gm15795	0	0	0.610034	0	0	0	0	0	0	0	0	0
Gm24162	0	0	0	0	0	0	0	0	0	0	0	0
Mir206	0	0	0	0	0	0	0	0	0	0	0	0
Gm28653	0	0	0	0	0	0	0	0	0	0	0	0
Mir133b	0	0	0	0	0	0	0	0	0	0	0	0
Il17a	0	0	0	0	0	0	0	0	0	0	0	0
Il17f	0	0	0	0	0	0	0	0	0	0	0	0
Mcm3	3.3717	3.25358	4.35841	3.76372	3.83432	4.29741	3.09256	3.04849	2.88693	3.47118	2.73664	3.33959
Gm20587	0	0	0	0	0	0	0	0	0	0	0	0
Gm28065	0	0	0	0	0	0	0	0	0	0	0	0
Gm24723	0	0	0	0	0	0	0	0	0	0	0	0
6720483E21Rik	0	0.246556	1.04912	0	0.874658	0.909917	0	1.25747	1.57567	0.638472	0	0
Paqr8	1.67636	1.3847	1.84619	1.74917	3.48325	3.32598	1.61688	1.23063	2.30667	2.10364	1.60773	1.64309
Gm24171	0	0	0	0	0.699412	0.797502	0	0	0	0	0	0
Gm28064	0	0	0	0	0	0	0	0	0	0	0	0
Efhc1	0.596387	1.61021	3.00307	2.40697	1.86241	1.5142	0.0608452	1.97334	2.31028	1.76311	1.69692	1.91914
Tram2	1.37324	1.25406	1.45986	1.61189	1.94691	1.66364	2.7109	2.55848	3.44261	3.14295	3.25382	3.19895
Gm28287	0	0	0	0	0	0	0	0	0	0	0	0
Gm2693	0	0	0.75999	0	0	0.250419	0	0	1.48495	0	0	0
Tmem14a	2.34065	1.81262	3.05046	2.93645	3.6724	3.43007	3.06873	2.54069	2.91951	2.96074	2.15027	2.53416
Gm38224	0	0	0.31655	0	0	0	0	0	0	0	0	0
Gsta3	4.33788	4.22161	5.26757	5.23904	5.54243	5.06196	4.36464	4.33722	2.00263	2.06699	1.58166	1.43981
Gm28836	0	0	0.404782	0	0.93613	0	0	0	0	0	0.200032	0
Gm7094	0	0	0	0	0	0	0	0	0	0	0	0
Gm4956	0.174765	0.503809	0	0	0	0	4.47064	3.88132	0	0	0	0
Gm21909	0	0	0	0	0	0	0	0	0	0	0	0
Khdc1a	0	0	0	0	0	0	0	0	0	0	0	0
Gm16329	0	0	0	0	0	0	0	0	0	0	0	0
Gm16327	0	0	0	0	0	0	0	0	0	0	0	0
Khdc1c	0	0	0	0	0	0	0	0	0	0	0	0
Gm2709	0	0	0	0	0	0	0	0	0	0	0	0
Gm16533	0	0	0	0	0	0	0	0	0	0	0	0
Khdc1b	0	0	0	0	0	0	0	0	0	0	0	0
Gm16328	0	0	0	0	0	0	0	0	0	0	0	0
Kcnq5	0	0.0532477	0	0.381793	0	0	0	0	0	0	0	0
Gm36949	0	0	0	0	0	0	0	0	0	0	0	0
Gm7658	0.714716	0.40357	0.270132	0.528118	0.40357	0.709902	0.109712	0	0.187938	0.594262	0.334848	0.187938
Gm38243	0	0	0	0	0	0	0	0	0	0	0	0
Gm26580	0	0.382096	0	0	0	0	0	0	0	0	0	0
Gm5696	0	0	0	0	0	0	0	0	0	0	0	0
Gm28239	0	0	0	0	0	0	0	0	0	0	0	0
Rims1	0	0	0	0	0	0	0.239709	0.29658	0.018562	0	0	0
Gm26866	0	0	0	0	0	0	0	0	0	0	0	0
Gm7761	0	0	0	0	0	0	0	0	0	0	0	0
Gm29506	0	0	0	0	0	0	0	0	0	0	0	0
4933415F23Rik	0	0	0	0	0	0	0	0	0	0	0	0
Gm24176	0	0	0	0	0	0	0	0	0	0	0	0
Gm6420	0.767116	0.196038	0.175286	0.207591	0	0	0	0.832664	0	0	0	0
Mir30a	0	0.945502	0	0	0	0	0	0	0	0	0	0
Gm27028	0.993894	0.287018	1.88823	0.519207	1.20211	1.75899	0.993894	0	0	0.292929	0	0
Mir30c-2	0	0	0	0	0	0	0	0	0	0	0	0
Gm29107	0	0	0	0	0	0	0	0	0	0	0	0
Gm20954	0	0	0	0	0	0	0	0	0	0	0	0
Ogfrl1	0.675864	0.752371	0.800586	1.09547	0.210628	0.365798	0.998668	1.15596	1.05819	1.67815	1.11836	1.08065
Gm7784	0	0	0	0.132546	0.148146	0.599641	0	0	0	0	0.148146	0
Gm28822	0	0	0	0	0	0	0	0	0	0	0	0
B3gat2	0.10265	0.171704	0.0207939	0	0	0.273969	0	0.290568	0.1732	0.239222	0	0.335915
Smap1	2.31526	2.22199	2.67311	2.31526	3.01781	2.52041	1.66847	1.79291	2.19042	2.75559	2.59065	2.7561
Sdhaf4	2.54258	1.3576	4.999	4.95788	4.56378	4.65471	3.18026	2.95925	4.68018	4.67774	3.76166	4.38832
Gm26524	0	0	0	0	0	0	0	0	0	0	0	0
Fam135a	3.08614	2.99109	3.22337	3.35339	3.17886	3.06991	2.46226	1.81603	2.40339	2.34405	2.01476	2.33197
Gm37580	0.13584	0	0	0	0	0	0	0	0	0.177307	0	0
Gm26607	0	0	0	0	0	0	0	0	0	0	0	0
Col9a1	0	0	0	0	0	0	0	0	0	0	0	0
Col19a1	0	0	0	0	0	0	0	0	0	0	0	0
Gm26418	0	0	0	0	0	0	0	0	0	0	0	0
Tubb4b-ps2	0	0.535742	0	0.0997017	0.212073	0.114694	0	0	0.217576	0	0.303328	0.114694
Gm28439	0	0	0	0	0	0	0	0	0	0	0	0
Gm10222	0	0	0	0	0	0	0	0	0	0	0	0
Gm28438	0	0	0	0	0	0	0	0	0	0	0	0
Gm28437	0	0	0	0	0	0	0	0	0	0	0	0
Gm10925	0	0	0	0	0	0	0	0	0	0	0	0
Gm28661	0	0	0	0	0	0	0	0	0	0	0	0
Gm29216	0	0	0	0	0.238707	0	0	0	0	0	0	0
Lmbrd1	4.17099	4.1491	3.88512	3.88776	3.73189	3.78722	3.54229	3.86895	3.73527	3.60904	3.41767	3.50742
Gm28594	0	0	0	0	0	0	0	0	0	0	0	0
Gm28237	0	0	0	0	0.559777	0	0	0	0	0	0	0
Gm9443	0	0	0	0	0	0	0	0	0	0	0	0
Gm29414	0	0	0	0	0	0	0	0	0	0	0	0
Adgrb3	0	0	0	0	0	0	0	0	0	0	0	0
Gm15702	0	0	0	0	0	0	0	0	0	0	0	0
Gm20172	0	0	0	0	0	0	0	0	0	0	0	0
Gm22260	0	0	0	0	0	0	0	0	0	0	0	0
Gm37543	0	0	0	0	0	0	0	0	0	0	0	0
Gm37331	0	0	0	0	0	0	0	0	0	0	0	0
Gm37211	0	0	0	0	0	0	0	0	0	0	0	0
Gm37862	0	0	0	0	0	0	0	0	0	0	0	0
Gm38286	0	0	0	0	0	0	0	0	0	0	0	0
Gm37880	0	0	0	0	0	0	0	0	0	0	0	0
Gm25294	0	0	0	0	0	0	0	0	0	0	0	0
Gm37011	0	0	0	0	0	0	0	0	0	0	0	0
Gm29214	0	0	0	0	0	0	0	0	0	0	0	0
Gm37051	0	0	0	0	0	0	0	0	0	0	0	0
Gm38260	0	0	0	0	0	0	0	0	0	0	0	0
Gm37628	0	0	0	0	0	0	0	0	0	0	0	0
8030445P17Rik	0	0	0	0	0	0	0	0	0	0	0	0
Gm38198	0	0	0	0	0	0	0	0	0	0	0	0
Gm37077	0	0	0	0	0	0	0	0	0	0	0	0
Gm37895	0	0	0	0	0	0	0	0	0	0	0	0
Gm36952	0	0	0	0	0	0	0	0	0	0	0	0
Gm37602	0	0	0	0	0	0	0	0	0	0	0	0
2900022M07Rik	0	0	0	0	0	0	0	0	0	0	0	0
2900002M20Rik	0	0	0	0	0	0	0	0	0	0	0	0
Gm9884	0	0	0	0	0	0	0	0	0	0	0	0
Gm18443	0	0	0	0	0	0	0	0	0	0	0	0
Gm19123	0	0	0	0	0	0	0	0	0	0	0	0
Gm24064	0	0	0	0	0	0	0	0	0	0	0	0
4931408C20Rik	0	0	0	0	0	0	0	0	0	0	0	0
n-R5s209	0	0	0	0	0	0	0	0	0	0	0	0
Gm19641	0	0	0	0	0	0	0	0	0	0	0	0
Gm5524	0	0	0	0	0	0	0	0.281146	0	0	0	0
Gm18776	0	0	0	0	0	0	0	0	0	0	0	0
Gm19028	0.170684	0	0	0	0	0	0	0	0	0	0	0
Gm38089	0	0	0	0	0	0	0	0	0	0	0	0
Gm7846	0	0	0	0	0	0	0	0	0	0	0	0
Gm597	0	0	0	0	0	0	0	0	0	0	0	0
Gm5697	0.0862306	0	0	0	0	0	0	0	0.0511797	0	0	0
Gm6462	0	0	0	0	0	0	0	0	0	0	0	0
Gm18033	0	0	0	0	0	0	0	0	0	0	0	0
Gm25586	0	0	0	0	0	0	0	0	0	0	0	0
Gm22679	0	0	0	0	0	0	0	0	0	0	0	0
Gm23785	0	0	0	0	0	0	0	0	0	0	0	0
Mir6342	0	0	0	0	0	0	0	0	0	0	0	0
Gm5525	1.80298	1.2649	1.8135	1.83719	2.19829	1.68932	0.907486	0.874843	2.18345	1.90228	1.78479	2.40017
Gm7858	0	0	0	0	0	0	0	0	0	0	0	0
Gm23771	0	0	0	0	0	0	0	0	0	0	0	0
Gm27430	0	0	0	0	0	0	0	0	0	0	0	0
Gm9898	0	0	0	0	0	0	0	2.08433	1.27706	0.731861	0	0
Gm6473	0	0	0	0	0	0	0	0	0	0	0	0
Gm2914	0	0	0	0	0	0	0	0	0	0	0	0
Phf3	3.69774	3.48282	2.73518	2.59619	2.4552	2.71032	1.92109	2.02407	2.32278	2.49191	2.28656	2.41343
Gm37522	0.0562265	0.880302	0	0	0	0	0	0	0	0	0	0
Gm37906	0	0.169001	0	0	0	0	0	0	0	0	0	0
Ptp4a1	4.08017	4.01063	3.43686	2.96666	3.26677	3.21283	3.45346	3.3677	2.45997	2.33518	1.73562	2.4647
Gm5698	0	0	0	0	0	0	0	0	0	0	0	0
Gm9458	0	0	0	0	1.19222	0.358207	0	0	0	0	0	0
Gm5699	0	0	0	0	0	0	0	0	0	0	0	0
Gm29669	0.967992	0.143357	0	0.166705	0.480304	0.140252	0	0	0	0	0	0
Gm28644	0	0	0	0	1.50618	0	0	0	0	0	0	0
Gm27362	0	0	0	0	0	0	0	0	0	0	0	0
4931428L18Rik	0	0	0.70886	0	0	0	0	0	0	0	0	0
Gm29128	0	0	0	0	0.155087	0	0	0	0	0	0	0
Gm7893	0	0	0	0	1.67914	0.53174	0	0	0	0	0	0
Lgsn	1.4318	1.75257	0	0	0	0	0	0	0	0	0	0
Pih1d3	0	0	0	0	0	0	0	0	0	0	0	0
Gm26145	0	0	0	0	0	0	0	0	0	0	0	0
Gm4850	0	0	0	0	0	1.56053	0	0	0	0	0	0
Gm28645	0	0	0	0	0	0	0	0	0	0	0	0
Gm6489	0	0	0	0	0	0	0	0	0	0	0	0
Gm10307	0	0	0	0	0	0	0	0	0	0	0	0
Gm19680	0	0	0.102009	0.0886019	0	0	0	0	0	0	0	0
Gm23032	0	0	0	0	0	0	0	0	0	0	0	0
Gm7910	0	0	0	0	0	0	0	0	0	0	0	0
Khdrbs2	0	0	0	0	0	0	0.0128072	0	0	0	0	0
Gm25814	0	0	0	0	0	0	0	0	0	0	0	0
Gm37999	0	0	0	0	0	0	0	0	0	0	0	0
Gm37110	0	0	0	0	0	0	0	0	0	0	0	0
Gm37911	0	0	0	0	0.229178	0	0	0	0	0	0	0
Gm9839	0	0	0	0	0	0	0	0	0	0	0	0
Gm37792	0	0.047716	0	0	0	0	0	0	0	0	0	0
Gm5415	0	0	0	0	0	0	0	0	0	0	0	0
Gm24732	0	0	0	0	0	0	0	0	0	0	0	0
Gm37426	0	0	0	0	0	0	0	0	0	0	0	0
Gm23024	0	0	0	0	0	0	0	0	0	0	0	0
Gm37151	0	0	0	0	0	0	0	0	0	0	0	0
Gm28624	0	0	0	0	0	0	0	0	0	0	0	0
Gm37724	0	0	0	0	0	0	0	0	0	0	0	0
Gm7114	0	0	0	0	0	0	0	0	0.143975	0	0.0839044	0
Gm4785	0	0	0	0	0	0	0	0	0	0	0	0
Gm24901	0	0	0	0	0	0	0	0	0	0	0	0
Gm37591	0	0	0	0	0	0	0	0	0	0	0	0
Gm2987	0	0	0	0	0	0	0	0	0	0	0	0
Gm25792	0	0	0	0	0	0	0	0	0	0	0	0
Gm18799	0	0	0	0	0	0	0	0	0	0	0	0
Gm7933	0	0	0	0	0	0	0	0	0	0	0	0
Gm23453	0	0	0	0	0	0	0	0	0	0	0	0
Prim2	1.47884	1.13572	2.27355	1.90534	2.38532	2.09599	1.95718	0.854514	2.42623	1.8237	1.71902	2.21061
Gm29228	0	0	0	0.491443	0	0	0	0.323779	0	0	0	0
Gm37618	0	0	0	0	0	0	0	0	0	0	0	0
Gm17813	0	0	0	0.411145	0	0	0	0	0	0	0	0.612273
1700001G17Rik	0	0.7568	0.777654	1.98844	0	0.578993	0	1.14332	1.59355	0	1.01524	0.943315
Gm38173	0	0	0	0	0	0	0	0	0	0	0	0
Rab23	1.95197	2.15741	1.72613	1.6656	1.31536	1.2344	2.13228	2.23798	2.52069	2.55384	2.36915	2.52069
Bag2	4.12486	3.91026	4.45817	4.34652	4.62538	4.1921	2.61586	2.56466	3.91072	3.42737	3.63249	3.7818
Gm37905	0.293235	0	0.970299	0	0	0.283483	0	0	0	0	0	0
Zfp451	2.95977	2.4077	1.84206	2.06196	2.04847	1.66224	3.02799	2.44927	2.34065	2.15854	1.63893	2.17153
Gm15455	0	0	0	0	0	0	0	0	0.11964	0	0	0
Bend6	0	0	0	0	0	0	0.344963	0.738713	0	0.344963	1.43478	0.70504
Gm37067	0	0	0	0	0	0	0	0	0	0	0	0
Dst	2.56293	2.48309	0.626535	0.571161	1.29855	1.03138	2.34105	2.28551	2.38746	2.5301	2.50774	2.47893
Gm37354	0	0	0	0	0	0	0.241083	1.0377	0	0	0	0
Gm28631	0	0	0	0	0	0	0	0	0	0	0	0
Gm23792	0	0	0	0	0	0	0	0	0	0	0	0
Gm38157	0	0	0	0	0	0	0	0	0.319534	0.148378	0.661363	0
Mir6896	0	0	0	0	0	0	0	0	0	0	0	0
Gm26788	0.31959	0.246118	0	0.109631	0	0	0.0285548	0.749624	0.283253	0	0	0
A930005N03Rik	0	0.3493	0	0	0	0	0	0	0.085833	0	0.486807	0.730198
Gm37958	0	0	0	0	0	0	0	0	0	0	0	0
Gm37385	0	0	0	0	0	0	0	0	0	0	0	0
Gm5266	0	0	0	0	0	0.134136	0	0	0	0	0	0
Gm3052	0	0	0.883792	0	0	0	0.141683	0	0.587111	0	0	0
Gm37233	0.838598	0	0.539721	0.68019	0	0.965538	0.17447	0.206739	0.744703	0.95921	0.740636	0.998029
Mir5103	0	0	0	0	0	0	0	0	0	0	0	0
Ccdc115	3.27526	2.96264	3.63863	3.58426	3.60145	3.22624	2.67046	2.32592	3.38398	3.4247	3.0123	3.21098
Gm28306	0	0	0	0.220243	0.352443	0.198569	1.59779	0	0.506197	1.24237	0.612521	1.01423
Imp4	4.02249	3.79554	3.35793	3.38707	3.34325	3.51416	2.7954	2.81417	2.77754	2.82691	2.74687	3.01807
Ptpn18	1.40244	1.68733	2.4474	2.19217	3.01662	2.5996	0.504892	1.14021	0.417525	0.64189	0.354513	0.328331
Gm28417	0.159138	0	0.647094	0.207014	0.0669495	0.0629737	0.207014	0	0	0.252702	0	0
4930568A12Rik	0	0	0	0	0	0	0	0	0.0825959	0.540094	0	0
Prss39	0	0	0	0	0	0	0	0	0	0	0	0
Gm28416	0	0	0	0	0	0	0	0	0	0	0	0
Cfc1	0	0	0	0	0	0	0	0	0	0	0	0
Gm28419	0	0	0	0	0	0	0	0	0	0	0	0
Prss40	0	0	0	0	0	0	0	0	0	0	0	0
1700101I19Rik	0	0	0	0	0	0	0	0	0	0	0	0
Amer3	0	0	0	0	0	0	0.073211	0	0	0	0	0
Gm28418	0	0	0	0	0	0	0	0	0	0	0	0
Gm36984	0	0	0	0	0	0	0	0	0	0	0	0
Gm29730	0	0	0	0	0	0	0	0	0	0	0	0
AA619741	0	0	0	0	0	0	0	0	0	0	0	0
Arhgef4	0.519144	0.371463	0.597876	1.38372	1.19507	0.982667	0	0.818797	0.399414	0.44408	0.461324	0.351231
Gm37224	0	0	0	0	0	0	0	0	0	0	0	0
Gm37845	0	0.368013	0	0	0	0	0	0	0	0	0	0
Gm38336	1.10762	0.196691	0.331195	0.773412	0.240362	0.122993	0	0	0.377113	0	0.834736	0.283066
Fam168b	4.2158	3.90809	4.12123	3.52382	3.78605	3.8877	3.34525	3.35912	3.94004	3.93019	3.66826	3.92733
Gm37127	0.299756	0	0	0	0.351452	0.201836	0	0.926872	0	0	0	0
Plekhb2	3.90073	3.46663	4.17689	4.29708	5.18204	5.00699	3.14131	3.11736	3.68571	3.60674	3.19363	3.43956
Gm19430	0	0	0	0	0	0	0	0	0	0	0	0
Gm37670	0	0	0	0.450533	0.397461	0.410397	0.450533	0	0.410397	0	0	0
Gm8009	0	0	0	0	0	0	0	0	0	0	0	0
Gm38027	0	0	0	0	0	0	0	0	0	0	0	0
Gm25096	0	0	0	0	0	0	0	0	0	0	0	0
Gm37068	0	0	0	0	0	0	0	0	0	0	0	0
Gm25634	0	0	0	0	0	0	0	0	0	0	0	0
Gm28415	0	0	0	0	0	0	0	0	0	0	0	0
1110002O04Rik	0	0.799151	1.21124	0.244237	0.903564	1.21124	0	1.43067	0.633457	0	0.903564	0
Gm8022	0	0	0	0	0	0	0	0	0	0	0	0
Gm37146	0	0	0	0	0	0	0	0	0	0	0	0
Gm33222	0	0	0	0	0	0	0	0	0	0	0	0
4930535G08Rik	0	0	0	0	0	0	0	0	0	0	0	0
Gm38049	0	0	0	0	0	0	0	0.997183	0	0	0	0.226401
Hs6st1	3.53444	3.06527	2.57352	2.41314	2.04764	2.77412	2.08958	2.23572	1.21334	0.980669	1.50816	1.82771
Gm37335	0	0	0	0	0	0	0	0	0	0	0	0
Gm33280	0	0	0.359732	0.604222	0.297066	0.308064	0	0	1.30993	0.703754	0.297066	0
Uggt1	2.9968	2.73301	2.81251	2.83172	3.30146	3.00565	1.95916	2.37538	3.45889	3.19446	3.01894	3.21291
Mir6897	0	0	1.66372	0	0	0	0	0	0	0	0	0
Neurl3	7.43729	7.15194	4.85933	4.67457	5.57308	5.69077	4.8405	5.22772	2.80373	2.17963	3.07126	2.24976
Arid5a	4.00423	3.42866	1.55557	1.621	1.24857	1.80957	3.65447	3.5012	2.34094	2.38089	1.99189	2.31893
4930403P22Rik	1.11111	0.596005	0	0	0	0	0.486734	1.08372	0	0.272693	0	0
Kansl3	4.22976	4.21587	2.91687	3.07448	3.67622	3.31518	2.78675	3.64699	3.34899	3.75949	3.56927	3.33904
Mir6898	0	1.5349	0	0	0	0	0	2.47843	0	0	0	0
Fer1l5	0.860632	0.220222	0.462737	0.71771	0.239795	0.6033	0.0998212	0.479882	0.476364	0.253616	0.239795	0.346473
Lman2l	1.90781	1.85495	2.77064	3.29254	2.85046	2.71472	1.45314	0.917697	2.52154	2.31287	2.02899	2.43272
Cnnm4	3.63186	3.50565	3.21997	3.10657	3.65409	3.86766	3.03483	2.99889	2.03931	2.24458	1.70563	1.58354
Gm37909	0.774894	1.10923	0	0	0	0.230873	0	1.90505	0	0	0	0
AC084391.1	0	0	0	0	0	0	0	0	0	0	0	0
Cnnm3	1.59485	1.81752	1.87196	1.65195	2.07485	1.53436	0.887831	0.867308	1.60674	1.32687	1.65301	1.61022
Gm38033	0	0	0	0	0	0	0	0	0	0	0	0
Ankrd23	0.271432	0.925233	0.544045	0.762402	0.256795	1.05349	0.876837	0	0.843905	0.959803	0.82778	0.611642
Gm42417	0	0	0	0	0	0	0	0	0	0	0	0
Ankrd39	1.53172	1.41608	2.6721	1.91152	1.73058	1.99567	1.10432	1.53045	2.94186	2.59281	2.09072	2.80933
Sema4c	3.04106	2.43091	1.88974	1.78631	2.20527	2.04655	4.02977	3.89645	2.63549	3.02295	3.34093	2.67903
D430040D24Rik	0.621239	0.402334	0.246095	0.453718	0.260197	0.329756	1.49176	0.583609	1.53197	0.890106	0.610867	0.800965
Fam178b	0	0.179268	0	0	0	0.0425061	0.311905	0	0.755644	0.549305	0.658877	0.625108
Gm6428	0	0.280617	0	0	0	0	0	0	0	0	0	0
Gm24133	0	0	0	0	0	0	0	0	0	0	0	0
Cox5b	4.60118	4.35204	5.00233	5.1329	5.06352	4.9397	4.22334	4.28367	4.5407	4.66643	4.49387	4.48931
Actr1b	4.68975	4.20287	5.23561	4.97625	5.4134	5.02397	4.34465	4.32003	5.21193	5.17018	5.14442	5.24859
4933424G06Rik	0.0645018	0	0	0	0	0	0.182224	0	0	0	0.370459	0
Gm33533	0	0	0	0	0	0	0.730707	0	0	0	0.153852	0
Zap70	0.283632	0.794801	0	0	0.191554	0	0	1.11793	0	0.318304	0	1.00716
Gm18828	0	0	0	0	0	0	0	0	0	0	0	0
Tmem131	2.06965	1.64334	2.42861	2.21838	2.55147	2.67033	1.59534	1.79373	2.51509	1.92648	2.24141	2.22038
Gm37506	0	0	0	0	0	0	0	0	0	0	0	0.667645
Gm38115	0.793932	1.07055	0.331235	0.126347	0.920425	0	0.238506	0	0	0	0	0.12301
F830112A20Rik	0	0.234674	0	0.172137	0.559277	0.844107	0.248235	0	0	0	0.608446	0
Rpl12-ps1	0.232473	0	0.659238	0.232473	0.202468	0	0.420966	0.370764	0.209718	0	0.202468	0
n-R5s210	0	0	0	0	0	0	0	0	0	0	0	0
Vwa3b	0	0	0.251754	0.0569879	0	0	0	0.0297221	0	0.234197	0	0.210446
Gm37020	0	0	0	0	0	0	0	0	0	0	0	0
Cnga3	0	0	0	0	0.0637966	0.312744	0	0	0	0	0	0
1700074A21Rik	0	0	0	0	0	0	0	0	0	0	0	0
Inpp4a	2.92665	2.70825	2.96509	2.70677	2.36457	2.04871	2.39419	2.53496	1.95136	1.80847	1.99543	2.09211
4930439A04Rik	0	0	0	0.16709	0	0	0	0.675634	0	0.737721	0	0.177084
Gm37135	0	0	0	0.608224	0	0	0	0	0	0	0	0
Coa5	3.44086	3.37514	4.63604	4.43255	4.77367	4.33109	3.35329	3.62502	4.48786	4.21064	4.20392	4.30052
Unc50	4.45792	3.79546	5.45463	5.38508	5.23668	5.22106	3.69403	3.63104	5.28336	5.09168	4.78342	5.16723
Mgat4a	2.85985	2.37256	2.19491	2.13522	3.39443	3.03017	1.2301	1.20416	1.66392	1.83997	1.81119	1.2008
4930594C11Rik	0	0.150373	0	0	0	1.03447	0	0	0	0	0	0
Gm43213	0.205057	0.554484	0.428989	0	0	0.428989	0	0.071487	0.1643	0.321594	0.071487	0
2010300C02Rik	1.87302	1.68979	1.53002	1.19476	2.33379	2.47738	0	0	0	0.144613	0	0.541235
4930556I23Rik	0	0	0	0	0	0	0	0	0	0	0	0
4930470B04Rik	0	0	0	0	0	0	0	0	0	0	0	0
Gm19863	0	0	0.468782	0	0	0	0	0	0	0	0	0
Tsga10	0.456453	0.51075	0.43737	1.2484	0.659154	0.769283	0.341855	0.519598	0.300485	0.844942	0.767947	0.967231
Gm26805	0	0	0	0	0	0	0	0	0	0	0	0
Lipt1	2.29622	2.17039	2.60877	2.58067	2.68855	2.33616	1.15677	0	1.96908	1.19047	1.8884	0.975398
Mitd1	2.69405	1.92935	3.35857	3.38252	4.19871	3.66467	2.83287	2.81155	3.20396	3.11993	2.97736	2.92052
Mrpl30	4.13273	3.75856	4.85689	4.73994	4.71126	4.90735	4.21116	4.24352	4.65887	4.66217	4.27605	4.63397
Lyg2	0	0	0	0	0	0	0	0	0	0	0	0
Gm15457	0	0	0	0	0	0	0	0	0	0	0	0
Lyg1	0	0	0	0	0	0	0	0	0	0	0	0
Gm23409	0	0	0	0	0	0	0	0	0	0	0	0
Txndc9	3.71898	3.551	3.40306	3.17721	3.83359	3.5383	2.04071	2.51907	3.33313	3.167	3.16572	3.05464
Eif5b	4.75754	4.43938	3.46672	3.51302	4.11266	3.73824	2.75379	3.0242	3.13756	3.33974	3.29158	3.28004
Rev1	2.44407	2.32483	1.92103	2.23743	1.59756	1.74217	2.47725	2.44443	2.39399	2.30944	2.0259	1.79356
Gm37062	0	0	0	0	0	0.65605	0	0	0	0.469931	0.516326	0.527904
Gm5099	0	0	0	0	0	0	0	0	0	0	0	0
Aff3	0.289622	0.083711	0	0	0	0	2.2825	2.03515	2.30751	2.17018	1.21119	1.96991
Gm16150	0	0	0	0	0	0	0.897906	0	0	0	0	0
Gm16151	0	0.629915	0	0	0	0	0	0	0	0	0	0
Gm16152	0	0	0	0	0	0	1.2327	1.51493	1.15305	0.774833	0	0.139333
Gm34727	0	0	0	0	0	0	0	0	0	0	0	0
Gm38135	0	0	0	0	0	0	0	0	0	0	0	0
2610300A13Rik	0	0	0	0	0	0	0	0	0	0	0	0
Lonrf2	0	0	0	0	0	0	0.813101	0.788466	0	0	0	0
Chst10	0	0	0	0.161117	0	0	0	0.19711	0.027639	0	0.597211	0.0545345
Gm37707	0	0	0	0	0	0	0	0	0	0	0	0
Gm6621	0	0	0.489452	0	0	0.191012	0	0.18612	0	0.166845	0	0
Nms	0	0	0	0	0	0	0	0	0	0	0	0
Pdcl3	4.04259	3.5148	3.5361	3.3535	3.59885	3.64592	2.43454	3.32892	3.4643	3.48032	3.19614	3.43288
Gm37309	0.448857	1.81938	1.2951	0	0	0	0	0	0.457413	0.547186	0.520322	1.06666
Gm37821	0	0.0733033	0	0	0	0	0	0	0	0	0	0
Gm37091	0	0	0	0	0	0	0	0	0	0	0	0
Mir6349	0	0	0	0	0	0	0	0	0	0	0	0
Npas2	2.46322	2.00462	0.262536	1.13059	1.37687	2.08839	2.64583	2.90106	2.39249	1.83611	1.15043	1.70536
Gm20428	0	0	0	0	0	0	0	1.00154	0	0	0	0
Gm3617	0	0.470685	0	1.01053	0	0	1.65687	1.13263	0	0	0	0
Rpl31	2.10428	2.27261	2.62297	2.59859	2.65697	2.50389	2.02446	2.50899	2.26253	2.65422	2.44986	2.35601
Tbc1d8	2.16187	1.6485	2.13343	2.6814	1.80081	2.18315	2.49605	2.36971	0.141425	0.531585	1.20383	0.712009
Gm37265	0	0	0	0	0	0	0	0	0	0	0	0
Gm24826	0	0	0	0	0	0	0	0	0	0	0	0
Cnot11	3.62462	3.56434	3.61297	3.22988	3.54636	3.31923	2.31997	2.44237	3.30842	3.05844	3.25331	3.07019
Gm15832	1.03323	0.579494	0	0.196566	0	0	0.769407	2.50582	0.417974	0.135239	0.160821	0.636317
Snord89	0	0	1.35361	0	0	0.890229	0	0	0	0	0	1.90847
Rnf149	4.08269	3.52292	4.26049	4.21955	4.19291	4.09042	3.28188	3.50485	3.67035	4.03082	3.85046	3.84341
Gm23722	0.694434	0	0	0	0	0	0	0	0	2.08169	0	0
Gm5100	0	0	0	0	0.203109	0.240071	0.207467	0	0.240071	0	0	0.240071
Creg2	0	0	0.168987	0	0	0	0	0	0	0	0.35545	0
D930019O06Rik	0	0	0	0	0	0	0	0	0	0	0	0
Rfx8	0.282123	0	0	0	0	0	0.857852	0	0.272693	0.196631	0	0
Gm3646	0	0	0	0	0	0	0	0	0	0	0	0
1700066B17Rik	0	0	0	0	0	0	0	0	0	0	0	0.375982
Map4k4	3.10895	2.57838	1.72225	1.93167	1.4167	1.67119	3.26287	3.47484	2.79582	2.93044	2.88424	3.02734
4930456G14Rik	0	0	0	0	0	0	0	0	0	0	0	0
Il1r2	2.5509	1.52644	0.193525	0.29833	0	0.355602	2.07344	2.55026	2.30648	2.28536	2.1446	2.24809
Gm16894	0	0	0.661554	0	0	0	0	0	0.753941	1.58094	0	0.753941
Gm37347	0	0	0	0	0	0	0	0	0	0	0	0
Il1r1	2.65981	2.29659	4.2052	4.21831	4.12403	3.79915	5.22456	4.82764	4.70084	4.82754	4.59414	4.84134
Gm38070	0.273341	0.0595986	0.0481487	0.73704	0.186232	0	0.859583	0.905776	1.18449	0.859583	0.575414	1.08126
Il1rl2	0.457163	0	0	1.01593	0.467702	0.441854	2.00442	2.18015	2.38855	2.71286	2.0133	2.21135
Gm17970	0	0	0	0	0	0	0	0	0	0.184166	0.900586	0
Il1rl1	0	0	0.34024	0	0.731221	0	1.08925	0.374135	0	0	0.361045	0.316898
Il18r1	1.34893	0.291399	0.152913	1.65127	2.4189	2.35924	0	0.248355	0	0	0	0.523799
Il18rap	0	0.067816	1.14479	0.808978	3.09015	2.98298	0.332495	0	0	0	0	0
Gm35801	0	0	0	0	0	0	0	0	0	0	0	0
Slc9a4	0.276479	0	0	0	1.93654	1.56857	0	0	0	0	0	0.205841
Gm37435	0.126128	0	0	0	0	0	0	0	0	0	0	0
Slc9a2	0.939532	0.379547	0	0	0.772001	1.92851	0	0	0.517826	0	0.0198718	0
Gm37623	0	0	0	0	0	0	0	0	0	0	0	0
Gm37915	0	0	0.133246	0	0	0.101562	0	0	0.0688406	0	0.128471	0
Mfsd9	0.170148	0.209402	1.45263	1.52107	1.34056	1.48846	0.0764904	0	0.610836	0.55499	0.63127	0.294925
Tmem182	0	0	0	0	0	0	0	0	0	0	0	0
Gm5973	0	0	0	0	0	0	0	0	0	0	0	0
4930448I06Rik	0	0	0	0	0	0	0	0	0	0	0	0
Gm28634	0	0	0	0	0	0	0	0	0	0	0	0
Gm29260	0	0	0	0	0	0	0	0	0	0	0	0
Gm5267	0	0	0	0	0	0	0	0	0	0	0	0
Gm8176	0	0	0	0	0	0	0	0	0	0	0	0
Gm9915	0	0	0	0	0	0	0	0	0	0	0	0
Gm29664	0	0	0	0	0	0	0	0	0	0	0	0
Gm28175	0	0	0	0	0	0	0	0	0	0	0	0
Gm28140	0	0	0	0	0	0	0	0	0	0	0	0
Gm37047	0	0	0	0	0	0	0	0	0	0	0	0
Pantr1	0	0	0	0	0	0	0	0	0	0	0	0
4930420N18Rik	0	0	0	0	0	0	0	0	0	0	0	0
Gm20646	0	0	0	0	0	0	0	0	0	0	0	0
Pou3f3	0	0	0	0	0	0	0	0	0	0.0627049	0	0
Pantr2	0	0	0	0	0	0	0	0	0	0	0	0
Dalir	0	0	0	0	0	0	0	0	0	0	0	0
Mrps9	3.30107	3.01438	3.03876	2.88431	3.06737	3.2801	2.01961	2.17738	2.67114	2.34792	2.28557	2.79736
Gm23126	0	0	0	0	0	0	0	0	0	0	0	0
Gpr45	0	0	0	0	0	0	0	0.160669	0.737617	0.66416	0.0564736	0.346819
Gm24001	0	0	0	0	0	0	0	0	0	0	0	0
Tgfbrap1	2.08642	1.97029	2.16202	2.27042	1.94585	1.8194	0.965996	1.34597	1.86799	1.81347	1.93708	1.99816
Gm28782	0	0	0	0	0	0	0	0	0	0	0	0
8430432A02Rik	0.6993	0.775544	0.804464	0.321815	0	0	0	0	0.515161	1.10681	2.08326	0.106446
AI597479	3.08144	1.99048	3.83278	3.59596	4.04564	3.70317	1.68013	1.77018	3.60843	3.10146	3.55555	3.44629
Fhl2	5.24846	4.88297	3.01759	2.64241	5.49525	5.0262	4.22058	4.53331	5.07488	4.93451	4.81848	4.8448
Gm8210	0	0	0	0	0	0	0	0	0	0	0	0
Gm29040	0	0	0	0	0	0	0	0	0	0	0	0
Gm29610	0	0	0	0.296881	0	0	0	0	0	0	0	0
Gm29041	0	0	0	0	0	0	0	0	0	0	0	0
Nck2	2.51559	2.88461	3.78235	3.7412	3.64287	3.59764	1.90016	2.07887	1.89757	2.2988	2.21695	1.93788
Gm37536	0	0	0	0.614093	0	0	0	0	0	0	0	0
Gm38228	2.05889	1.78592	1.11036	0.709038	0.216884	0.496386	1.55628	1.19419	0	1.65959	0.11431	0.194133
1500015O10Rik	0.134964	0	0.708323	0	0	0	2.74689	2.63977	3.50272	3.75896	2.71635	3.36573
Gm29155	0.782079	0	0.7163	0	0	0	0	0	0	0.465623	0	0
Gm29157	0.828657	0	0	0	0	0	0	0	0	1.2007	0	0
Gm29156	0	0	1.16207	0	0	0.813224	0	0	0	0	0.511954	0
Uxs1	2.11292	2.02104	2.25899	2.12388	2.8792	2.5779	1.80563	1.77224	2.60743	2.47053	2.36464	2.61066
Gm16103	0	0.100909	0	0.485372	0	0	0	0	0.0986783	0.916079	0.100909	0
Gm19587	0.228885	0.254465	0.467675	0.228885	0.457136	0	0.415016	0	0	0.415016	0.254465	0.260932
Gm8241	0	0	0	0	0	0	0	0	0	0	0	0
Gm26352	0	0	0	0	0	0	0	0	0	0	0	0
Gm24180	0	0	0	0	0	0	0	0	0	0	0	0
Tpp2	4.39685	4.09041	3.76367	3.84046	3.91924	3.92419	3.37633	3.31202	3.23778	3.56552	3.2269	3.42462
Mettl21c	0.458608	0.135979	0	0	0.070299	0	0	0	0	0	0	0
Gm15838	0	0	0	0	0	0	0	0	0	0	0	0
Gm8251	0.326225	0.548921	0	0	0	0.0263529	0	0	0	0	0	0
Tex30	3.92896	3.94715	3.41214	2.49746	3.59779	3.08924	3.93539	3.30768	2.58225	2.47701	2.71396	2.38858
Gm29247	0	0	0	0	0	0	0	0	0	0	0	0
Kdelc1	2.43579	2.15866	3.24241	3.27848	3.55475	3.2245	2.9453	2.86224	3.89045	3.97944	4.20777	4.18566
Bivm	0.607562	1.15159	2.42593	2.63872	3.2931	2.6318	1.06467	0.555377	2.75344	3.12556	2.71103	2.68698
Ercc5	1.61261	2.19707	2.84387	2.87001	2.57817	2.67757	2.4925	2.33652	2.97091	2.92665	3.0321	3.04348
Mettl21e	0	0	0	0	0	0	0	0.0343728	0	0	0	0
Gm15833	0	0	0	0	0	0	0	0	0	0	0	0
Gm5700	0	0	0	0	0	0	0	0	0	0	0	0
Gm28893	0	0	0	0	0.119124	0	0	0	0	0	0	0
Txn-ps1	2.26561	1.10756	1.61631	0.962962	1.88314	2.10077	1.15034	1.10756	1.98456	1.85601	1.39635	1.30553
Gulp1	0.347966	0.503361	0.733429	0.067064	0.466744	0	2.96432	2.76254	3.00269	2.64687	2.32428	2.46735
Gm37626	0	0	0	0	0	0	0	0	0.467139	0.68416	0.0286555	0
Gm16102	0	0	0	0	0.32705	0	0	0	0	0	0	0
4930521E06Rik	0	0	0	0	0	0	0	0	0.159581	0.142418	0.169162	0.159581
Gm38110	0	0	0	0	0	0	0	0	0	0	0	0
Gm3489	0	0	0	0	0	0	0	0	0	0	0	0
Gm19480	0	0	0	0	0	0	0	0	0	0	0	0
Gm3496	0	0	0	0	0	0	0	0	0	0	0	0
Gm5268	0	0	0	0	0	0	0	0	0	0	0	0
Col3a1	2.24127	2.15782	0.924967	0.547959	0.604509	1.34444	7.53775	7.6474	9.0551	8.95837	9.03402	8.9488
AC125167.1	0	0	0	0	0	0	0	0	0	0	0	0
Col5a2	0.517765	0.731171	0.0143392	0.245504	0.0161941	0.608494	5.23112	4.99522	6.65137	6.80933	6.62619	6.65353
Gm38211	0	0	0	0	0	0	0.253829	1.00024	1.45125	1.52864	1.64503	1.40097
Gm8296	0	0	0	0	0	0	0	0	0	0	0	0
Gm7063	0	0	0	0	0	0	0	0	0	0	0	0
Gm8304	0	0	0	0	0	0	0	0	0	0	0	0
Gm23216	0	0	0	0	0	0	0	0	0	0	0	0
Gm23974	0	0	0	0	0	0	0	0	0.699412	1.53901	0	1.10696
Gm8307	0	0	0	0	0	0	0	0	0	0.548894	0	0
Gm23984	0	0	0	0	0	0	0	0	0	0	0	0
Wdr75	4.0252	3.90235	3.42462	3.29843	3.57696	3.6604	2.7688	2.87994	3.25411	3.23764	2.82943	3.54215
Gm28906	0	0	0	0	0	0	0	0	0	0	0	0
Gm5526	0	0	0	0	0.84394	0	0.569993	0.286214	0.317251	0	0	0
Gm5269	0	0	0	0	0	0	0	0	0	0	0	0
Gm18303	0	0.509974	0.25961	0	0	0	0.509809	0	0	0	0	0
Slc40a1	2.65767	2.87682	3.96582	3.73614	3.31472	3.55145	1.90038	1.70388	2.05427	1.69028	0.7304	1.1067
Gm9496	0	0	0	0	0	0.0839305	0	0	0	0	0	0
Rpl23a-ps1	0	0	0	0	0	0	0	0	0	0	0	0
Gm3852	0.631426	0	0	0	0	0	0	0	0	0	0	0
Stk-ps2	0	0	0	0	0	0	0	0	0	0	0.110101	0
Gm18849	0	0	0	0	0	0	0	0	0	0	0	0
Dnah7b	0.496298	0.436765	0.797002	0.967016	0.534823	0.629457	0.00780639	0.367209	0.175645	0.172344	0.0205851	0.336992
n-R5s211	0	0	0	0	0	0	0	0	0	0	0	0
Gm8326	0	0.0786562	0.0672224	0.127371	0.283169	0.0672224	0.185448	0.0786562	0.2454	0.341827	0	0.0672224
Dnah7c	0.259692	0	0.161635	0.0254584	0.0749732	0	0	0	0.0124529	0	0	0
Slc39a10	3.00491	2.90069	2.71707	2.86857	3.12386	3.0941	2.99674	2.78871	2.32724	2.5765	2.53465	2.25841
Gm28151	0.803549	0.600286	1.42955	1.82582	0	1.48641	0	0	0.851876	1.4561	1.78101	2.01167
Gm37393	0	0	0.0404669	0	0	0	0	0	0	0	0	0
Gm28527	0	0	0	0	0	0	0	0	0	0	0	0
Gm28825	0	0	0	0	0	0	0	0	0	0	0	0
Gm28826	0	0	0	0	0	0	0	0	0	0	0	0
Gm4852	0	0	0.310358	0	0.170823	0	0	0	0	0.198219	0	0
Gm38090	0	0	0	0	0	0	0	0	0	0	0	0
Mir6350	0	0	0	0	0	0	0	0	0	0	0	0
Gm18117	0	0	0	0	0	0	0	0	0	0	0	0
Gm37196	0	0	0	0	0	0	0	0	0	0	0	0
Gm8337	0.0805121	0.0698325	0	0.0805121	0.0698325	0.451345	0.461779	0.0698325	0.150984	0	0.0698325	0.0783388
Gm22419	0	0	0	0	0	0	0	0	0	0	0	0
Gm23829	0	0	0	0	0	0	0	0	0	0	0	0
Gm19206	0	0	0	0	0	0	0	0	0	0	0	0
Gm5974	0	0	0.616794	0.75197	0.68751	0.450217	0.148565	0	0.450217	0	0.152543	0
Gm23240	0	0	0	0	0	0	0	0	0	0	0	0
Gm28830	0	0	0	0	0	0	0	0	0	0	0	0
Gm8354	0	0	0	0	0	0	0	0	0	0	0	0
Gm19124	0	0	0	0	0	0	0	0	0	0	0	0
Gm8357	0	0	0.285161	0.143995	0	0	0	0.128402	0	0	0.128402	0.152711
Gm22693	0	0	0	0	0	0	0	0	0	0	0	0
Gm28740	0	0	0	0	0	0	0	0	0	0	0	0
Gm8367	0	0	0	0	0	0	0	0	0	0	0	0
C230029F24Rik	0	0	0	0	0	0	0	0	0	0	0	0
Gm6757	0	0	0	0	0	0	0	0	0	0	0	0
Gm3605	0	0	0	0	0	0	0	0	0	0	0	0
Gm28388	0	0	0	0	0	0	0	0	0	0	0	0
Gm8384	0	0	0	0	0	0	0	0	0	0	0	0
4933411E06Rik	0	0	0	0	0	0	0	0	0	0	0	0
Gm8391	0	0	0	0	0	0	0	0	0	0	0	0
Gm27330	0	0	0	0	0	0	0	0	0	0	0	0
Gm29665	0	0	0	0	0	0	0	0	0	0	0	0
Gm20118	0	0	0	0	0	0	0	0	0	0	0	0
Gm25843	0	0	0	0	0	0	0	0	0	0	0	0
Gm28321	0	0	0	0	0	0	0	0	0	0	0	0
Tmeff2	1.04394	0.584318	4.53446	4.65046	1.44577	1.39524	1.33771	2.03823	1.36932	1.03514	0.557943	1.39011
Gm28322	0	0	0	0	0	0	0	0	0	0	0	0
Gm25736	0	0	0	0	0	0	0	0	0	0	0	0
Gm28319	0	0	0	0.529914	0	0	0	0	0	0	0	0
Gm28320	0	0	0.836758	0.583458	0	0	0	0	0	0	0	0.243379
Gm29325	0	0.0502715	0	0.168779	0.0502715	0	0.0449394	0	0	0	0	0
9330175M20Rik	0	0	0.0506717	0	0	0	0	0	0.0506717	0	0	0
Sdpr	3.54213	3.44173	3.31371	3.45618	4.1799	3.83202	4.86063	4.71792	4.99978	4.37986	4.55855	4.53331
Gm5253	0	0	0	0	0	0	0	0	0	0	0	0
1700072G22Rik	0.886908	0.909985	0	0	0	0	0	0	0	0	0	0
Nabp1	3.72395	3.6179	2.00687	1.84168	2.60037	2.21024	3.1868	3.31002	1.11365	1.47512	1.78905	1.37126
Gm17767	0	0.593464	0	0	0	0.181028	0.0785077	0	0	0	0	0
Gm37535	0	0	0	0	0	0	0	0	0	0	0	0
Gm28055	0.602164	0.273701	0	0	0	0.0786538	0	0	0	0	0	0
Myo1b	4.51205	4.10834	3.19086	3.0871	3.68518	3.90465	2.67427	1.88407	3.04061	2.96963	3.07156	3.19025
Gm29453	0.554376	0.226404	0.43695	0	0	0	0	0	0	0	0	0
Gm28323	0	0.81899	0	0	0	0	0	0	0	0	0.383379	0
Gm8419	0	0	0	0	0	0	0	0	0	0	0	0.240013
Gm27607	0	0	0	0	0	0	0	0	0	0	0	0
Gm8420	0	0	0	0.210587	0.234352	0.240367	0.210587	0	0	0.384449	0.234352	0
Stat4	2.74719	2.49238	0	0	0.164557	0	1.2663	1.83399	0.358228	0.657577	0	0.358228
Gm28177	0	0	0	0	0	0	0.0311523	0.23364	0.169326	0.0613633	0.0323691	0
Gm3940	0	0	0.273341	0.267774	0	0	0	0.553828	0	0	0	0
Gm45679	1.07986	0	0.126614	1.40002	1.29081	0	1.40002	0	0	0	0	0
Stat1	2.71066	1.94826	1.85635	1.54955	3.05754	2.66135	2.25114	2.24269	2.21367	2.30409	2.39638	1.93257
Gm18301	0.364866	0	0	0	0	0	1.16365	0	0	0	0	0
Gls	2.48216	2.36771	1.71443	1.36894	1.57165	1.62031	2.78927	2.54431	2.59823	2.24895	1.79387	2.41119
Gm5975	0	0	0	0	0	0	0	0	0	0	0	0
Gm23460	0	0	0	0	0	0	0	0	0	0	0	0
Nab1	3.73248	3.73026	2.69046	2.55087	3.79234	3.10043	3.16433	2.80799	3.45611	3.53103	3.52252	3.30406
Gm5976	0	0	0.336142	0	0.342903	0.125027	0.148817	0	0	0.148817	0.241131	0
Rps27a-ps1	0.473434	0	0.531735	0.473434	0	0	0	0	0	0	0	0
Gm553	0	0	0	0.369312	0	0.213456	0	0	0	0	0	0
Gm28178	0	0	0	0	0	0	0	0	0	0	0	0
Gm5527	0	0	0	0	0	0	0	0	0	0.345877	0	0
Nemp2	0.468044	0.213213	1.80251	1.72531	1.19309	1.15895	0	0.964673	0.683973	1.05064	0.583422	1.50475
Gm37242	0.336477	0.681222	0	0	0.0724131	0	0	0	0	0	0	0.181743
Mfsd6	3.05424	2.32828	2.69888	2.67135	2.95675	2.89802	1.23043	1.34136	1.02201	0.845915	1.05089	1.177
Gm29670	0	0	0	0	0	0.534	0	0	0	0	0	0
Gm28650	0	0	0	0	0	0	0	0	0	0	0	0
Inpp1	2.64169	2.38303	2.2572	1.86351	2.23983	2.30426	1.86018	2.04296	2.29698	2.35332	2.07589	2.08911
Hibch	1.22296	1.37839	2.2419	2.49036	2.35007	2.22808	1.15885	1.99704	1.95827	2.2054	1.81501	2.4905
Gm16107	0	0	0	0	0	0	0	0	0	0	0	0
1700019D03Rik	0.537776	0.0704071	0.233236	0.28045	0	0.771632	0	0.822654	0	0	0	0
Mstn	0	0	0	0	0	0	0	0	0	0	0	0
Gm24349	0	0	0	0	0	0	0	0	0	0	0	0
1700019A02Rik	0	0	0	0	0	0	0	0	0.299768	0	0	0
Pms1	1.04072	0.685638	1.15616	1.75489	0.918463	1.5489	1.02538	0.24591	0.952199	1.53955	0.996904	1.53546
Gm28777	0	0	0	0	0	0	0	0	0	0	0.256715	0
Ormdl1	1.61175	1.37162	2.87348	2.89731	2.86015	2.47048	1.14112	0.112094	1.72498	1.80674	0.932963	1.25024
Gm28778	0	0	0	0	0	0	0	0	0	0	0	0
Osgepl1	0.837363	0.598525	1.32421	1.74074	1.62349	1.92578	1.62122	0.771527	1.80585	1.38134	2.0634	1.62117
Gm28551	0	0	0	0	0	0	0	0	0	0	0.147785	0
Gm18800	0	0	0.411044	0	0	0	0	0	0	0	0	0
Asnsd1	1.23727	0.353054	2.12456	2.29497	2.03085	1.85851	0.620953	0.767674	2.00036	1.85484	1.59456	1.94815
Gm28779	0	0	0	0	0	0	0	0	0	0	0	0
Gm6799	0	0	0	0	0	0	0	0	0	0	0	0
Gm6801	0	0	0	0	0	0	0	0	0	0	0	0
Dnah7a	0	0	0	0	0	0	0	0.182563	0	0	0	0
Gm25240	0	0	0	0	0	0	0	0	0	0	0	0
Stk17b	4.17715	3.70948	2.34473	2.68157	3.01494	2.95871	3.75101	3.79587	3.34579	3.07218	2.56643	2.92201
Gm37863	0	0	0	0	0	0	0	0	0	0	0	0
Hecw2	0.281528	0.0692625	0	0	0	0	1.79403	1.58155	0.568339	0.957351	0.298876	0.41769
Mir7681	0	0	0	0	0	0	0	0	0	0	0	0
Gm24251	0	0	0	0	0	0	0	0	0	0	0	0
Gm37633	0	0	0	0	0	0	0	0	0	0	0	0
Gm25829	0	0	0	0	0	0	0	0	0	0	0	0
Ccdc150	0.154868	0.0309685	0.149976	0.130666	0	0	0	0.0901688	0.0318486	0.105863	0	0.255612
Gtf3c3	2.7052	1.65227	3.13613	2.92047	3.09148	3.07233	1.48923	1.04952	3.10017	2.94585	2.89593	3.08635
Gm34066	0	0	0	0	0	0	0	0	0	0	0	0
Pgap1	0.423332	0.731204	2.31163	2.17677	3.23624	3.00059	0.826655	0.819782	1.21758	1.32096	1.45864	1.5129
Gm36955	0	0.611886	0.924758	1.41837	0.854522	0.668232	0	0	0.618266	0	0.464196	0
Gm19637	0	0	0	0	0	0	0	0	0	0	0	0
Ankrd44	1.10009	0.870312	0.405493	0.390774	0.952681	0.913057	2.00513	1.4278	1.79456	1.58706	1.80719	1.51321
4930444A19Rik	0	0	0	0	0	0	0	0	0.26216	0	0.0485567	0
Gm37370	0.289689	0	0	0	0	0	0.202131	0	0.585176	0	0	0
Gm24053	0	0	0	0	0	0	0	0	0	0	0	2.13491
A130048G24Rik	0	0.0905616	0.184987	0	0	0	0.973768	0.0463056	0.450418	0.516447	0	0.397222
Sf3b1	5.48908	5.00358	4.46126	4.49891	4.42977	4.29483	5.16029	5.04189	4.49321	4.55425	4.16506	4.25837
E330011M16Rik	0	0	1.83309	0.661456	0.0843686	0.491033	0.271962	1.10681	1.60647	1.50764	0.364747	0.596166
Coq10b	4.99964	4.65899	3.59099	3.23762	3.94784	3.67274	5.0794	4.90072	3.62486	3.58439	3.21595	3.46465
Gm17971	2.96028	2.53983	0	0.129854	0.767017	1.44317	3.02965	3.50968	1.07857	1.39886	1.05576	1.89607
Hspd1	4.85221	4.66527	4.49665	4.50389	5.1872	4.86487	4.40897	4.59996	4.26205	3.91507	4.24706	4.23115
Hspe1	4.74478	4.26122	4.64403	4.58616	4.6221	4.6614	4.58503	4.49357	4.13515	4.39073	3.83646	4.21422
Gm5147	0.350768	0	0	0	0	0.299297	0	0.332474	0.160805	0	0.179991	0
Gm16581	0	0	0	0	0	0	0	0	0	0	0	0
Mob4	4.31689	4.00512	4.20961	3.76278	4.35836	4.22321	3.06948	3.22604	4.30912	3.98804	3.6831	4.04121
Gm6822	0.41503	0.721997	0	0	0	0.376097	0	0	0	0	0	0
Rftn2	0.0683879	0	0	0	0	0	2.44022	2.76015	2.66272	2.36996	2.46296	2.46143
Gm10561	0	0	0	0	0	0	0.60827	0	1.21144	0.575178	1.87188	1.24512
Mars2	1.97773	2.01235	1.94949	1.73514	1.33542	1.5746	1.87686	1.77999	1.92923	0.875854	1.22871	1.04519
Boll	0	0	0	0	0	0	0	0.202703	0	0	0	0
Gm8292	3.35615	2.97241	4.01345	4.01758	3.15217	2.51551	4.16916	4.06072	4.90489	4.8819	4.55118	4.79618
Gm29138	0	0	0.559073	0	0	0	0	0	0	0	0	0
Gm8531	0	0	0	0	0	0	0	0	0	0	0	0
Plcl1	1.55646	0.77651	0.493265	0.396071	0.448508	0.449037	2.0577	1.67898	1.67625	2.10321	1.43679	1.5442
Gm38056	0.858846	0.484254	0.104557	0.0642535	0.060433	0.0271819	0.153499	0.986564	0.0271819	0.0948956	0.795153	0.285672
Gm6644	0	0	0	0	0	0	0	0	0	0	0	0
Gm37382	0	0	0	0	0	0	0	0	0	0	0	0
9130227L01Rik	0	0	0	0	0	0	0	0	0	0	0	0
Gm36986	0	0	0	0	0	0	0	0	0	0	0	0
1700003I22Rik	0	0	0	0	0	0	0	0	0	0	0	0
Gm28900	0	0	0	0	0	0	0	0	0	0	0	0
Gm28240	0	0	0	0	0	0	0	0	0	0	0	0
Hsfy2	0	0	0	0	0	0	0	0	0	0	0	0
Satb2	0	0.0821245	0.580668	0.0323986	0	0	0.10908	0	0.0739966	0.465446	0	0.0190188
9130024F11Rik	0	0.129514	0	0	0	0	0.187789	0	0.266572	0	0.492295	0.152283
Gm4081	0	0	0	0	0	0	0	0	0	0	0	0
Gm23943	0	0	0	0	0	0	0	0	0	0	0	0
1700126A01Rik	0	0	0	0	0	0	0	0	0	0	0	0
BC055402	0	0	0	0	0	0	0	0	0	0	0	0
Gm5254	0	0	0	0	0.153846	0	0	0	0.13407	0	0	0
4930558J18Rik	0	0	0	0	0	0.762956	0	0	0	0	0	1.09326
1700066M21Rik	0.0693751	1.14273	1.79906	2.53099	2.28476	1.47834	1.40831	0	2.55869	2.548	2.43314	1.89179
Tyw5	3.18017	2.80188	2.65845	2.54354	2.69674	2.32352	2.50245	2.10484	2.98573	3.25755	2.80481	3.05708
9430016H08Rik	1.91961	2.01691	2.467	2.03994	2.61808	2.41492	0.291225	1.49695	2.02272	2.00701	1.94503	1.98093
Gm22371	0	0	0	0	0	0	0	0	0	0	0	0
Gm24014	0	0	0	0	0	0	0	0	0	0	0	0
Gm8581	0	0	0.142005	0	0	0	0	0	0	0	0	0
Gm37373	0	0	0	0	0	0	0	0	0	0	0	0
Gm17929	0	0	0	0	0	0	0	0	0	0	0	0
Spats2l	1.9432	1.54695	0.500947	0.449359	2.31016	2.18168	2.89144	2.39855	1.70894	1.84828	1.59603	1.84338
Gm17234	0	0	0	0	0	0	0	0.291463	0	0	0	0
Kctd18	1.03887	1.05299	1.26694	1.28235	1.05735	1.2454	0.990323	1.08735	1.52092	1.45838	1.21408	1.55572
Sgol2a	0	0.112458	0.513061	1.09748	1.40386	1.25993	0	0.26962	0.684735	0.615209	0.816105	1.0722
Aox1	0.39297	0.985744	0.0378571	0.796067	0.0440119	0.132317	2.20272	2.35649	2.04961	2.0702	1.55489	1.9431
Aox3	0.326645	0	0	0	0	0	3.30408	3.11052	0.483906	0.420455	1.16353	0.562141
Gm24548	0	0	0	0	0	0	0	0	0	0	0	0
Aox4	0	0	0	0.138755	0	0	0	0	0	0	0.0163249	0.466618
Gm15759	0	0	0	0	0	0	0	0	0	0	0	0
Aox2	0.129193	0.0273169	0.0232586	0	0.458413	0	0.0227249	0	0	0	0	0
Gm37607	0	0	0.393166	0.170451	0	0.674641	0.402509	0	0.215782	0	0.0520609	0
Bzw1	6.18694	5.78608	5.13388	5.18999	5.56843	5.28901	4.68095	4.87687	4.68297	4.79189	4.68251	4.61391
Clk1	4.56212	4.16616	4.06264	4.10015	3.58326	3.43513	4.51571	4.29105	3.62113	3.71524	3.47615	3.60805
Ppil3	2.17307	1.34651	3.3663	2.92124	3.26553	3.39793	1.60058	1.6193	2.936	3.11581	2.98073	3.19264
Nif3l1	3.1927	2.84737	2.71124	2.51543	3.45517	2.98643	2.27703	2.13433	2.55996	2.85277	2.9345	2.52733
Orc2	3.22849	3.2344	3.37329	3.24121	3.3019	3.50723	2.10202	1.50474	3.19058	3.15928	3.0079	2.85654
Gm23966	0	0	0	0	0	0	0	0	0	0	0	0
Gm15834	0.297306	0.0289946	0.317414	0.484405	0.0289946	0.296271	1.05418	0	0	0.159662	0.0289946	0
Fam126b	2.13834	2.00684	2.13723	1.9601	2.43827	1.61638	0.834571	0.430315	1.94083	1.21289	1.33678	1.70849
Ndufb3	4.88071	4.39295	5.84826	5.65831	5.82234	5.81426	4.75998	4.6208	5.61011	5.55031	5.17875	5.4555
Gm29389	0	0	0.554195	0.275739	0.285261	0.315007	0	0	0	0	0	0
Gm18802	0	0	0	0	0	0	0	0	0	0	0	0
Cbx3-ps7	0	0	0	0	0	0	0	0	0	0	0	0
Als2cr12	0	0.0450764	0	0	0.552577	0.477368	0.0937042	0	0	0.295518	0.410244	0
Gm20257	1.7219	0.936973	1.09403	0.130367	1.10852	0.807116	0.245682	0.670506	0.96083	1.7939	1.44076	1.38114
Gm28803	0	0	0	0	0	0	0	0	0	0	0	0
Cflar	3.80784	3.28954	2.79804	2.76452	3.2673	2.8081	3.67834	3.529	2.99836	3.01962	2.93735	2.89069
Gm3841	0.267837	0	0	0	0	0	0.801345	0	0	0	0	0
Casp8	4.91557	4.80373	3.68933	3.80356	5.14576	4.7626	3.03503	3.39562	2.76949	3.34755	3.22477	3.22157
Gm37760	1.01071	0.938294	0.439899	0	0.162778	0.545356	0	0.0683219	0	0	0.162778	0.159285
Gm28802	0	0.154688	0	0	0.775215	1.06242	0	0	0	0	0	0.295836
Trak2	4.13837	3.75976	3.05803	2.87112	2.76824	2.70348	3.12693	3.36408	3.07448	3.23691	2.63175	3.08314
Stradb	0.7014	1.64165	2.84189	2.32946	2.40883	2.50066	1.50328	1.67519	2.59882	2.21016	2.29292	2.25089
Als2cr11b	0	0	0	0	0	0	0	0	0	0	0	0.143813
Gm29018	0	0	0	0	0	0	0	0	0	0	0	0
Als2cr11	0	0	0	0	0	0	0	0	0	0	0	0
Gm25502	0	0	0	0	0	0	0	0	0	0	0	0
Tmem237	2.96908	2.8294	4.51061	4.27742	2.91723	2.96166	2.98069	2.25661	4.27451	3.889	3.42443	4.04762
G730003C15Rik	0.241834	0.61218	1.41003	1.45465	0.754209	0.167311	0.12821	0	0	0.343855	0	0.474414
Mpp4	0.0935437	0.320533	0.144261	0.0194219	0	0.0433839	0.179081	0	0	0.302332	0	0
Gm29017	0	0	0	0	0	0.148653	0.245078	0	0	0	0	0.148653
Gm19125	0.917199	0	0	0	0	0	1.04695	0	0	0	0	0
Als2	2.58079	2.50762	1.53939	1.79978	1.53159	1.98274	1.96993	1.69079	1.55758	1.21248	1.64692	1.64385
Cdk15	0	0	0	0	0	0	0.692811	0	1.36801	0	0.662322	0.181992
Gm29016	0	0	0	0	0	0	0	0	0	0	0	0
Gm37737	0	0	0	0	0	0	0	0	0	0	0	0
Fzd7	2.04181	1.37857	2.1142	1.79499	2.3088	1.63158	3.15919	3.00451	3.77386	3.52486	3.50341	3.42278
Gm26813	0	0	0	0	0	0	0.413117	0	0.239266	0.130595	0.331369	0.0378896
Gm973	0.404861	0	0	0	0	0	0.451326	0	0	0	0	0
Gm28411	0	0	0	0	0	0	0	0	0	0	0	0
1700122D07Rik	0	0	0	0	0	0	0	0	0	0	0	0
Sumo1	4.41404	4.2314	4.45877	4.11607	4.52216	4.43312	3.22501	3.73713	4.2857	3.95974	4.0557	4.03179
Gm24545	0	0	0	0	0	0	0	0	0	0	0	0
D430013B06Rik	0	0.135478	0	0	0.254772	0.249538	0	0	0	0.228027	0.309475	0.4028
Gm29596	0	0	0	0	0	0	0	0	0	0	0	0
Nop58	5.39102	5.01909	3.80777	3.81439	3.86575	4.05044	5.59292	5.39013	3.24948	3.09249	3.09047	3.29763
Snord70	0.826198	0.848274	0	0	0	0	0.826198	1.6108	1.70371	1.57977	0	1.38534
Gm26293	0	0	0	0	0	0	0	0	0	0	0	0
Gm26287	2.56771	1.0045	0	0	0	1.0817	1.10061	3.15687	0	0	0	0
Snord11	2.19087	0	0	1.09385	0	0	0	3.22815	0	1.93978	0	0
Bmpr2	1.46312	1.1824	1.29452	1.25908	1.29405	1.01902	2.26734	2.07685	2.5097	2.33904	2.3802	2.64141
Gm38125	0.0760333	0	0.556052	0.559893	0	0	1.04959	0.732517	0.704428	0	0.0378568	0
Gm37977	0	0	0	0	0	0	0.505076	0	0	0	0	0
Fam117b	1.76888	1.65935	1.85493	1.71222	2.35531	1.94178	2.1043	1.48371	1.50908	1.91343	1.94844	1.60415
Gm37531	0.846054	0.811641	0.507092	0.194403	0.0470157	0.187634	0.925671	0.176097	0	0.139945	0.0697198	0.388456
Gm18829	1.53594	0.849965	0	0	0	0.151484	0	0.154818	0	0	0	0
Ica1l	0.145854	0.187641	0	0	0	0	0	0	0	0.778271	0	0
Wdr12	2.42434	2.33926	2.12596	2.13447	2.35367	2.42454	1.63428	1.65866	2.2913	1.90952	1.85257	2.04267
Carf	0.182001	0.161788	0.550535	0.506978	0.459137	0.662744	0.469282	0.148115	0.639399	0.341394	0.324364	0.685556
Gm15464	0	0	0	0	0	0	0	0	0.273896	0	0	0
Nbeal1	1.72768	1.3231	1.67669	1.41846	1.5686	1.53408	1.78777	1.51047	1.81241	1.68834	1.38296	1.2524
Gm29332	0	0	0	0	0	0	0	0	0	0	0	0
Cyp20a1	3.56614	2.88568	3.2797	3.31668	3.6582	3.38493	4.15622	4.38697	4.27539	4.05971	3.52925	3.78886
6030460B20Rik	0.880412	1.2549	0	0	1.32395	0	0	0	0	1.3071	0.486661	0.472643
Abi2	2.51069	2.41373	1.97666	2.12536	1.81716	1.35784	2.54753	2.49853	2.79068	2.96303	2.8518	2.57705
Raph1	2.7247	2.64165	2.14471	1.88636	3.06798	2.82801	2.74314	2.82301	3.043	2.90465	2.80742	2.79682
Gm11575	1.26644	0.762341	0.683281	0	1.35021	0	0.411872	0.452122	0	1.26644	0	0.683281
Gm11576	0	0.834049	0	0	0	0	0	0	0	0	0.281907	0
Gm11578	0	0	0	0	0	0	0	0	0	0	0	0
Gm38388	0	0	0	0.103908	0.897304	0	0	0	0	0	0	0
Gm23762	0	0	0	0	0	0	0	0	0	0	0	0
Gm11577	0	0	0	0	0	0	0	0	0	0	0	0
Eif4a-ps4	1.18414	1.04428	0.711615	0.427628	0.378668	0.773315	0.2365	0.525028	0.499744	0.588021	0.207151	0.575466
Cd28	0	0.30607	0	0	0.462645	0.531458	1.45788	0	0.490745	0	0.478621	0.462652
Gm11579	0	0	0	0	0	0	0	0	0	0	0	0
2310016D23Rik	0	0	0	0	0	0	0	0	0	0	0	0
Gm37198	0	0	0	0	0	0	0	0	0	0	0	0
Gm11609	0	0	0	0	0	0	0	0	0	0	0	0
Gm11581	0	0	0	0	0	0	2.59044	1.05745	2.88171	2.71886	1.75491	2.49586
Gm38137	0	0	0	0	0	0	0	0	0	0	0	0
Ctla4	0.165921	0	0	0	0	0	0	0	0	0	0	0
Rpl18-ps1	0.261018	0	1.42964	1.02587	1.04623	1.26462	0.785273	0	1.50295	0.261018	0.423754	1.06689
Gm11582	0	0	0	0	0	0.439716	0	0	0	0	0	0
Icos	0.99384	1.13035	0	0	0	0	0.615615	1.11519	0	0	0	0
Gm37039	0	0.248451	0	0	0	0	0	0	0	0	0	0
Rpl17-ps1	0	0	0	0	0	0	0.264039	0	0.223893	0	0.249718	0
Gm11590	0	0	0	0	0	0	0	0	0	0	0	0
Gm11591	0	0	0	0	0	0	0	0	0	0	0	0
Gm28083	0	0	0	0	0	0	0	0	0	0	0	0
Gm11587	0	0	0	0	0	0.81459	0	0	0	0	0	0
9530026F06Rik	0	0	0	0	0	0	0	0	0	0	0	0
Gm11588	0	0	0	0	0	0	0	0	0	0	0	0
Gm25839	0	0	0	0	0	0	0	0	0	0	0	0
Gm28449	0	0	0	0	0	0	0	0	0	0	0	0
Gm36943	0	0	0	0	0	0	0	0	0	0	0	0
Gm28094	0	0	0	0	0	0	0	0	0	0	0	0
4930587A21Rik	0	0	0	0	0	0	0	0	0	0	0	0
Pard3b	2.63078	2.26374	1.9642	1.394	0.939816	1.46264	2.57732	2.58129	0.593827	0.97404	0.821452	0.807675
Gm37205	0	0	0	0	0	0	0	0	0	0	0	0
Gm38012	0	0	0	0	0	0	0	0	0	0	0	0
Gm38278	1.00629	0.389437	0.932306	0	0	0	0	0	0	0	0	0
Pard3bos1	0.190167	0.462801	0.581782	0.0674879	0	0	0	0	0.14656	0	0	0
Gm38075	0.408932	0.354175	0	0.633459	0	0	0	0	0	0	0	0
Gm29640	0	0	0	0	0	0	0	0	0	0	0	0.670028
Gm29641	0	0	0	0	0	0	0	0	0	0	0	0
Pard3bos2	0	0	0	0	0	0	0	0	0	0	0	0
Gm38351	0.846534	0.440681	0	0.8839	0	0	0	0	0	0	0	0.631241
Pard3bos3	0	0.442255	0	0	0	0	0	0	1.68845	0	0	0
Gm29084	0	0	0	0	0	0	0	0	0	0	0	0
Gm11600	1.12656	0	0	0	0	0	0	0	0	0	0	0
Gm11599	0.368341	0	0	0.259969	0.32344	0.12429	0	0.119817	0.12429	0.138409	0	0
Nrp2	1.24617	1.07767	1.03743	0.530345	1.50293	2.09837	2.63772	2.13271	0.622584	1.22618	1.07002	0.865664
Gm29083	1.14883	0.200221	0	0	0	0	0.498563	0	0	0	0	0
Gm37121	0	0	0	0	0	0	0.533278	1.44996	0	0.150641	0	0
Gm4208	0	0	0	0	0	0	0	0	0.76771	0	0	0
Ino80d	3.24031	2.76945	2.11191	2.30305	2.22785	2.12003	2.42035	2.21203	1.49173	2.0382	1.38378	1.5265
Gm44468	0	0	0	0	0	0	0	0	0	0	0	0
Gm24942	0	0	0	0	0	0	0	0	0	0	0	0
Rps13-ps7	0	0	0	0	0	0	0	0	0	0	0	0
Rps27-ps1	2.41993	0.500575	0.743865	0	0	1.32445	0.731612	1.08147	0	0.731612	1.28057	0.976851
Ino80dos	0.156368	0.679769	1.24346	1.24773	0	1.1082	0.156368	0.575904	0.686644	0.410631	0.363281	0.2423
Gm20342	0.18725	0.590817	0.787122	1.15129	0.676284	0.133226	0.757347	0.563685	1.06311	0.344907	0.447134	0.205397
Ndufs1	3.25	2.77323	3.51	3.49929	3.55182	3.50353	2.62453	2.14876	3.4548	3.25623	3.19628	3.26707
Gm24557	0	0	0	0.926568	0	0	0	0	0	0	0	0
Eef1b2	5.99176	5.58531	6.77609	6.83434	6.48285	6.31175	5.64429	5.58193	6.03912	6.2713	6.08226	6.20385
Gm27390	0	0	0	0	0	0	0	0	0	0	0	0
Gm26457	3.08448	3.79425	1.35214	0	1.7939	0	3.47458	3.04697	0.889059	0	0.982438	0
Snora41	3.48061	3.74126	0.695593	0.79333	1.81546	2.08372	3.61959	3.81192	2.40234	0.79333	1.81546	2.08372
Gpr1	0	0.634352	0	0	0	0	0	0	0	0	0	0
Gm27512	0	0	0	0	0	0	0	0	0	0	0	0
Platr12	0	0	0	0	0	0	0	0	0	0	0	0
1700039I01Rik	0	0	0	0	0	0	0	0	0	0	0	0
Gm11608	0	0	0	0	0	0	0	0	0	0	0	0
Gm24513	0	0	0	0	0	0	0	0	0	0	0	0
Zdbf2	0.455249	0.124365	0	0	0	0	0.628686	0.359493	0	0	0	0
Gm23448	0	0	0	0	0	0	0	0	0	0	0	0
Gm11606	0	0	0	0	0	0	0	0	0	0	0	0
Gm11605	0	0.229689	0.217035	0.194269	0.229689	0	0	0	0	0.194269	0.709431	0.546479
Adam23	0.356466	0.387368	0	0	0.00725207	0	1.27971	0.723992	1.24279	1.86821	1.40043	1.49462
Gm22281	0	0	0	0	0	0	0	0	0	0	0	0
Dytn	0	0	0	0	0	0	0	0	0	0	0	0
Gm12748	0	0	0	0	0	0	0	0	0	0	0	0
Mdh1b	0	0	0	0	1.37983	0	0	0	0	0	0	0
Fastkd2	2.71427	2.78237	2.99953	3.14423	3.31139	3.13805	1.45277	1.92037	2.1686	2.41468	2.37163	1.81372
4933402D24Rik	0	0	0	0	0	0	0	0	0	0	0	0
Gm13751	0	0	0	0	0	0	0	0	0	0	0	0
Gm13754	0	0	0	0	0	0	0	0	0	0	0	0
Gm13749	0	0	0	0	0	0	0	0	3.45605	3.64463	2.62343	3.56914
Klf7	3.67668	3.4951	2.5461	1.95443	2.28368	2.35291	3.49618	3.76272	3.07114	3.17466	3.13991	3.17073
Gm26649	0	0	0	0	0	0	0	0	0	0	0	0
Mir6899	0	0	0	0	0	0	0	0	0	1.03517	0	0
Gm13748	0	0	0	0.352627	0	0	0	0	0	0	0	0
Gm13750	0	0	0	0	0	0	0	0	0	0	0	0
Gm28981	0	0	0	0	0	0	0	0	0	0	0	0
Gm25748	0	0	0	0	0	0	0	0	0	0	0	0
Gm28980	0	0	0	0	0	0	0	0	0	0	0	0
Creb1	2.53739	2.04671	2.19066	2.352	2.08801	1.79734	2.29289	1.89323	2.04717	1.95358	1.6589	1.81994
Mettl21a	1.64154	1.37879	2.81928	3.19331	3.02997	3.07078	2.54257	1.70133	3.53055	3.92114	3.7038	3.73936
Gm28982	0	0	0.204531	0.567403	1.28631	0.374249	0	1.28631	0	0.567403	0.197443	0.204531
Gm29152	0	0	0	0	0	0	0	0	2.42717	1.36734	2.41623	2.69253
2810408I11Rik	0.0652827	0.12999	1.04949	1.21228	1.31021	0.938761	1.27075	0	0.814224	1.39519	1.3997	1.42875
Ccnyl1	1.1132	0.855015	0.491216	0.419397	1.0752	1.68544	1.77322	2.13783	1.76608	1.84541	2.23018	1.97507
Fzd5	2.49935	2.24538	1.15238	1.18434	1.40419	1.65218	1.85273	2.14246	0.764312	0.887201	1.22192	0.936709
Gm38058	0.104149	0.0603223	0	0	0	0.192746	0	0	0	0.104149	0	0
Plekhm3	2.21799	2.22695	2.25551	1.98816	1.92098	1.68713	0.976722	1.17154	1.9063	1.88258	1.41319	2.05404
Rpl31-ps24	0	0.548678	0	0	0	0	0	0	0	0	0	0
Rpl10a-ps1	1.56016	1.1417	2.27918	1.89301	1.81686	2.12509	1.22155	1.87301	2.14861	1.84016	1.66092	1.75491
Gm24788	0	0	0	0	0	0	0	0	0	0	0	0
Akr1cl	0	0	0	0	0	0	0	0	0	0.0743732	0	0
Gm8550	0	0	0	0	0	0	0	0	0	0	0	0
Cryge	0	0	0	0	0	0	0	0	0	0	0	0
Crygd	0	0	0	0	0	0	0	0	0	0	0	0
Crygc	0	0	0	0	0	0	0	0	0	0	0	0
Crygb	0	0	0	0	0	0	0	0	0	0	0	0
Gm7329	0	0	0	0	0	0	0	0	0	0	0	0
Cryga	0	0	0	0	0	0	0	0	0	0	0	0
Gm28845	0	0	0	0	0	0	0	0	0	0	0	0
D630023F18Rik	0	0	0	0	0.271267	0.11786	0	0	0	0	0	0
Idh1	3.85569	3.54595	5.7658	5.55139	6.31592	6.07814	4.07819	4.1991	5.58754	5.35019	5.11608	5.16764
Pikfyve	1.85189	1.49532	1.0893	1.33406	1.37244	1.42375	0.512679	1.42782	1.17364	1.47938	1.18259	1.41692
Pth2r	0.273571	0	0.16847	0	0.760833	0.975099	0	0	0	0	0	0
Gm28927	0	0	0	0	0	0	0	0	0	0	0	0
Gm28926	0	0	0	0	0	0	0	0	0	0	0	0
Gm28925	0	0	0	0	0	0	0	0	0	0	0	0
Gm28923	0	0	0	0	0	0	0	0	0	0	0	0
Gm28922	0	0	0	0	0	0	0	0	0	0	0	0
Gm28728	0	0	0	0	0	0	0	0	0	0	0	0
Gm5255	0	0	0	0	0	0	0	0	0	0	0	0
Gm8805	0.639574	0	0.93898	1.02652	1.3931	0.93898	0.37007	0	0	0.37007	0.697691	1.12379
Crygf	0	0	0	0	0	0	0	0	0	0	0	0
Gm8809	0	0	0	0	0	0	0	0	0	0	0	0
Gm15659	0	0	0	0	0	0	0	0	0.335211	0	0	0
Gm8812	0	0	0	0	0	0	0	0	0	0	0	0
Map2	2.32908	1.87651	1.04528	1.35582	0.38284	0.83884	0.695105	1.01216	0	0.281034	0.0645086	0.00838577
Gm24729	0	0	0	0	0	0	0	0	0	0	0	0
Gm10558	0.452539	0.923199	0.175999	0	0.391472	0	0	0	0	0	0	0
Gm25411	0	0	0	0	0	0	0	0	0	0	0	0
Unc80	0.0359357	0.0536127	0.135198	0.235287	0	0	0	0.0109549	0	0	0	0
Gm37181	0	0.140577	0	0	0	0	0	0	0	0	0	0
Rpe	3.02086	2.64525	4.34015	4.40625	4.43047	4.27296	2.62347	3.21509	4.07814	4.24187	3.94273	3.72624
Kansl1l	3.95463	4.14831	2.88736	2.28589	2.2446	2.22632	2.52955	2.53466	2.19965	1.83731	1.40046	1.67067
Gm37570	1.52155	1.48929	1.1296	0.769874	0.904903	0.980131	0.44118	1.08595	1.18036	0.183697	0.683667	1.16373
Gm38387	0.833372	1.07803	0.339759	0.418991	0.126872	0.303088	0.0424548	0.340617	0.375134	0.447116	0.594227	0.0493388
Gm38162	1.18771	0.811628	0.445501	0.207697	0.871558	0.346118	0	0	0.61879	0.726406	0.0341752	0.346118
Gm15789	0.889845	0.934979	0.45808	0.839492	0.345415	0	0	0	0	0	0	0.208975
6820402A03Rik	2.29502	2.29342	1.62353	0.944388	0.723664	0.517898	0	0.633916	1.17689	0.69594	0.345708	0
Gm37285	1.81634	1.94383	0.651367	0	0.732054	0.538903	0	0	0	0.376871	0.683715	0.26701
Gm37755	1.66774	1.382	0.50688	0.317674	0	0	1.4149	0.875521	0	0	0	0.136879
Gm38218	0.0962552	0	0.261548	0	0	0.487213	0	0.0989016	0.214427	0	0	0
Acadl	5.93636	5.87653	6.08388	5.97309	6.53102	6.10432	4.83225	4.77113	5.1938	5.03127	5.14969	5.14357
Gm15793	0	0	0	0	0.840063	0	0	0	0	0	0.23373	0.517211
Gm27934	0	0	0	2.15297	0	0	0	0	0	0	0	0
Gm25832	0	0	0	0	0	0	0	0	0	0	0	0
Myl1	0	0	0	0	0	0	0	0	0	0	0	0.337991
Rpl31-ps14	0.259024	0	0	0.259024	0	0	0	0	0	0.259024	0	0
Gm15826	0	0	0	0	0	0	0	0	0	0	0	0
Lancl1	2.8307	2.90128	3.94978	4.18482	3.262	3.65564	2.8251	3.07685	3.71004	3.68517	3.40536	3.59748
Cps1	1.48685	1.99747	0	0	0	0	4.47312	4.17113	0	0	0	0
Gm15668	0	0	0	0	0	0	0	0	0	0	0	0
Gm26342	0	0	0	0	0	0	0	0	0	0	0	0
Kif22-ps	0	0	0	0	0	0	0	0	0	0	0	0
Gm22548	0	0	0	0	0	0	0	0	0	0	0	0
Gm15669	0	0	0	0	0	0	0	0	0	0	0	0
Gm37957	0	0	0	0	0	0	0	0	0	0	0	0
Gm23189	0	0	0	0	0	0	0	0	0	0	0	0
Gm15671	0	0	0	0	0	0	0	0	0	0	0	0
Erbb4	2.3909	2.01224	0.672931	0.575457	0.00936101	0.128516	0.119241	0.0548951	0	0	0	0
Gm37100	0	0	0	0	0	0	0	0	0	0	0	0
Gm15670	1.74494	1.25524	0	0	0	0	0	0	0	0	0	0
Gm25542	0	0	0	0	0	0	0	0	0	0	0	0
Gm19335	0	0.32072	0	0	0	0	0	0	0	0	0	0
Gm37735	0.934272	1.43691	0.204848	0	0	0	0	0	0	0	0	0
Gm37769	0	0.0663385	0	0	0	0	0	0.128549	0	0	0	0
Gm37061	0	0	0	0	0	0	0	0	0	0	0	0
Gm16076	0.897099	0	0	0	0	0	0	0	0	0	0	0
Gm8840	0	0	0	0.346449	0	0	0	0	0.295385	0.346449	0.301444	0.295385
Pced1c-ps	0	0	0	0	0	0	0	0	0	0	0	0
Gm28497	0	0	0	0	0.205918	0	0	0	0	0	0	0
Gm29113	0	0	0	0	0	0	0	0	0	0	0	0
Gm29114	0	0	0	0	0	0	0	0	0	0	0	0
Ikzf2	0.350482	0.343867	1.70498	1.12648	1.33826	1.47845	0.257604	0.0699197	0.774505	0.453404	0.235505	0.589088
Gm29112	0	0	0	0	0	0.492	0	0	0	0	0	0
Gm28112	0	0	0	0	0	0.170517	0	0	0	0	0	0
Gm37930	0	0	0	0	0	0	0	0	0	0	0	0
Spag16	0	0	0.286362	0.0456385	0	0	0	0	0	0	0	0
Gm22665	0	0	0	0	0	0	0	0	0	0	0	0
Gm23879	0	0	0	0	0	0	0	0	0	0	0	0
Gm28580	0	0	0.919225	1.03536	0	0	1.03536	0.933409	0	0	0	0
Gm38272	0	0	0	0	0	0	0	0	0	0	0	0
Gm37456	0	0	0	0	0	0	0	0	0	0	0	0
Gm23422	0	0	0	0	0	0	0	0	0	0	0	0
Vwc2l	0	0	0	0	0	0	0	0	0	0	0	0
Bard1	0	0	0.0804004	0.589984	0.859654	1.12915	0.378029	0	0.529259	0.358158	0.159896	0
Gm16236	0	0	0.900944	0	0	0	0	0	0	0	0	0
Gm8870	0	0	0.371425	0.514437	0.253414	0.371425	0	0	0.139704	0	0	0.371425
Abca12	0	0	0	0	0	0	0	0	0	0	0	0
Gm6947	0	0	0	0	0	0	0	0	0	0	0	0
Atic	3.32321	3.33406	3.64845	3.45591	3.82355	3.57978	1.3952	2.24267	3.00945	2.99982	2.82093	2.84019
Fn1	4.53755	4.0935	5.73944	5.73573	5.52792	5.32068	4.43583	4.80493	6.86364	6.74639	6.65322	6.69157
Apol7d	0.37747	0.576238	0.601405	0.142249	0.178006	0	0	0.0629225	0	0.798816	0.122119	0.119447
Gm5829	0	0	0.380436	0	0	0	0	0	0	0	0	0
Gm5256	0	0.146647	0	0	0.387867	0.174119	0.164279	0	0	0.638012	0.274513	0
Gm37217	0	0	0	0	0	0	0	0	0	0	0	0
Gm8883	0.357948	0.417759	1.4285	1.4718	0.938312	1.79559	0.709483	0	0	0.0825733	0	0
Gm28818	0	0	0	0	0.128491	0	0	0	0	0.100711	0	0
4933417E11Rik	0	0	0	0	0	0	0	0	1.06505	0	0	0
4930556G22Rik	0	0	0	0	0	0	0	0	0	0	0	0
Gm5528	0.249134	0	0	0	0	0	0.249134	0	0	0.249134	0	0
Gm8885	0.234352	0.240367	0.775655	0.949547	0.596166	0.210587	0	0	0.878139	0.583482	0.434008	0.384449
Gm4319	0	0	0	0	0	0	0	0	0	0	0	0
Mreg	1.07611	0	0.73069	0	0.487172	0.136973	2.91231	1.91994	0	0.0968997	0	0
Gm25360	0	0.884583	0	0	0	0	0	0.53707	0	0	0.53707	0
D230017M19Rik	0.883274	0.236191	0.288948	0.212259	0.138029	0.030002	0.16883	0.635547	0.167833	0.66571	0	0.58326
Gm23472	0.970629	0	0	0	0	0	0	0	0	0	0	0
Gm24497	0	1.23357	0	0	0	0	0	0	0	0	0	0
Gm25939	0	1.25568	0	0	0	0	0	0	0	0	0	0
Pecr	4.02506	3.70994	4.7924	4.62252	4.67506	4.37765	5.0941	4.89686	3.79179	4.15251	3.70312	4.22993
Tmem169	0.399823	0	0	0	0	0	1.17537	0	0.0443576	0	0.447236	0
Xrcc5	3.39694	2.7535	4.42592	4.3109	4.34582	4.45751	2.05214	2.77008	3.20658	3.25597	2.06275	3.14388
2004-03-01	0.16463	0	0	0	0	0.531825	0	0	0	0	0	0
Gm15843	0.261238	0.47891	0.584966	0.261238	0	0	0.261238	0.47891	0	0.913359	0.930502	0.425238
Smarcal1	1.8322	1.36406	3.00654	2.79014	2.86617	2.99156	2.19503	1.69126	2.78326	2.6552	2.55351	2.51321
RP23-432C4.2	0	0	0	0	0	0	0	0	0	0	0	0
Ankar	0	0	0	0	0	0	0	0	0	0	0	0
RP23-38P22.2	0	0	0	0	0	0	0	0	0	0	0	0
RP23-38P22.1	0	0	0	0	0	0	0	0	0	0	0	0
Rpl37a	4.22731	3.97031	5.28161	5.09724	4.80923	4.90551	4.16282	4.36685	4.98256	4.92183	4.63416	5.06699
Igfbp2	2.27847	2.0587	0.0709465	0	0.159614	0	4.33703	3.91326	7.47389	7.6855	7.35885	7.73265
Igfbp5	1.37343	0.383067	2.0316	2.18298	0.131057	0.679505	3.56477	4.36528	1.2963	0.17343	0.773316	0
1700027A15Rik	0	0	0	0	0	0	0	0	0	0	0	0
Tnp1	0	0	0	0	0	0	0	0	0	0	0	0
Gm38106	0	0	0	0	0	0	0	0	0	0	0	0
Gm29185	0	0	0	0	0	0	0	0	0	0	0	0
Gm29184	0	0	0	0	0	0	0	0	0	0	0	0
Pinc	0	0	0	0	0	0	0	0	0	0	0	0
Gm27315	0	0	0	0	0	0	0	0	0	0	0	0
D530049I02Rik	0	0	0	0	0	0	0	0	0	0	0	0
Gm9553	0	0	0	0	0	0	0	0	0	0	0	0
C530043A13Rik	0	0	0.0323025	0.29104	0	0	0	0	0	0	0	0
Gm29186	0	0	0	0.695593	0	0	0	0	0	0	0	0
6030407O03Rik	0.0644179	0.0558138	0	0	0	0	0.586929	0.0558138	0	0	0	0
Gm29183	1.42723	0.58379	0.300606	0	0	0	0.818394	0.58379	0	0	0	0
Gm25329	0	0	0	0	0	0	1.97497	0	0	0	0	0
Mir6351	0	0	0	0	0	0	0	0	0	0	0	0
Tns1	4.10184	3.98782	4.39355	4.4111	3.86356	3.48854	4.17224	4.20134	4.81109	4.72045	4.41889	4.4602
Rufy4	0.727815	1.16945	0.385684	1.19982	1.7576	0.126159	0	0.620275	0.98611	0	0	0.960711
Cxcr2	0	0	0	0	0	0	0	0	0	0	0	0
Cxcr1	0	0	0	0	0	0	0	0	0	0	0	0
Mir1928	0	0	0	0	0	0	0	0	0	0	0	0
Gm25524	0	0	0	0	0	0	0	0	0	0	0	0
Arpc2	6.8541	6.61039	6.55718	6.30515	7.06838	7.00088	5.69181	5.77132	6.79188	6.59147	6.43267	6.61938
Gpbar1	0.480548	0.138603	0	0	0.138603	0.40899	2.93218	0	3.87105	3.19641	3.72419	3.82802
Aamp	5.79356	5.20263	5.58854	5.61365	5.48737	5.4987	4.80514	4.62711	5.56678	5.52892	5.26131	5.38732
Gm28364	0	0	0	0	0	0	0	0	0	0	0	0
Pnkd	2.34682	1.60569	3.20112	3.08427	2.23056	2.16674	1.58802	2.11183	2.30315	2.47794	1.99277	2.05539
Gm37503	1.73743	0.809801	1.94762	0.615943	1.85718	1.25419	2.05556	2.03511	1.87349	1.14055	0	0.694145
Tmbim1	4.98771	4.70908	3.92365	4.15303	5.32518	4.91754	4.35684	4.32274	4.3141	4.24584	4.01615	4.07265
Gm29358	0	0	0	0	0	0	0	0	0	0	0	0
Gm37931	0	0	0	0	0	0	0	0	0	0.114784	0	0
Catip	0	0	0.431747	1.90366	0	0.788402	0	1.44815	1.78834	1.67466	1.65593	2.12576
Slc11a1	2.03584	1.70031	0	0	0	0	2.19952	1.50302	0.894962	1.27331	0.84216	0
Ctdsp1	3.29827	3.0864	3.74893	3.48742	3.25212	3.50315	3.11605	2.83051	4.03926	3.77176	3.24405	3.72025
Mir26b	0.839341	0.86164	0	0	0	0	0	0	2.46244	1.28915	0	0.929543
Vil1	3.39828	3.13389	4.73927	4.56583	5.86096	5.60476	0.42066	1.23266	0.0375292	0	0.0440232	0
Usp37	2.80065	2.68092	2.51206	2.03756	2.2339	2.28752	3.12051	2.85322	1.7559	1.97241	1.72132	1.44343
Gm37733	0.924451	0.990149	0	0	0.234533	0.558608	0	0	0	0	0.314844	0.415028
Cnot9	2.97029	2.69379	3.20019	2.82782	3.4952	3.43419	1.83196	2.21693	3.11362	3.25036	2.87735	2.88572
Plcd4	0.0742755	0	0	0	0	0	0.126572	0.673073	0.0443716	0	0.0899708	0.107443
Zfp142	2.07542	1.50538	1.63135	0.986887	1.36222	1.10675	2.527	2.35832	1.09443	1.8836	0.78937	0.918704
Gm25035	0	0	0	0	0	0	0	0	0	0	0	0
Bcs1l	2.53443	2.2453	3.50631	3.53177	3.7947	3.13219	2.13078	2.96388	3.37923	3.61361	3.2409	3.06313
Rnf25	4.34366	3.85571	4.22341	3.96387	3.97481	3.65918	2.94967	2.52225	3.72436	3.9154	3.64046	3.73313
Stk36	1.93171	1.12668	2.32864	2.49369	1.48947	2.13376	0.816698	0.0242379	0	1.2095	0.348597	1.06236
Ttll4	3.31526	2.98842	2.33259	2.39522	2.10536	2.35068	1.2526	1.64516	2.03177	1.52008	1.1128	1.61974
Cyp27a1	2.04609	1.8893	0.96296	0	1.35779	1.74717	5.09854	4.8124	3.60407	3.22781	2.79404	2.75334
Prkag3	0	0	0	0	0	0	0	0.122409	0.104941	0	0	0
Gm27507	0	0	0	0	0	0	0	0	0	0	0	0
Wnt6	0	0.194168	0.971915	0	0	0	2.29286	2.03383	0.897484	1.85674	1.56569	1.08484
Gm29539	0	0	0	0	0	0	0	0	0	0	0	0
Wnt10a	2.98937	1.80926	2.737	2.3992	3.19155	3.32536	0	0.87439	0	0	0.102099	0
Gm16582	0	0	0	0	0	0	0	0	0	0	0	0
Cdk5r2	0	0	0	0.0943792	0	0	0	0	0	0	0	0
Fev	0	0	0	0	0	0	0	0	0	0	0	0
Cryba2	0	0	0	0	0	0	0	0	0	0	0	0
Mir375	0	0	0	0	0	0	0	0	0	0	0	0
Ccdc108	0	0	0	0	0	0	0	0	0	0	0	0
Gm15841	0	0	0	0	0	0	0	0	0	0	0	0
Ihh	1.20897	1.00442	2.47785	2.51082	3.39052	2.89392	0	0	0	0	0	0
Gm37744	0	0	0	0	0	0	0	0	0	0	0	0
Nhej1	2.09942	1.59362	3.19527	3.17083	2.72692	2.89579	2.63764	3.51551	2.6037	3.34823	2.86372	2.69142
Slc23a3	1.15223	0.708768	2.71841	2.7711	3.21609	2.9425	1.00949	0.57302	0.194322	0	0.513103	0.278942
Cnppd1	3.44952	2.9185	3.65419	3.35402	3.65246	3.64088	3.08951	3.17897	3.84415	3.68567	3.55038	3.76721
Fam134a	4.3354	4.03293	4.93799	5.08389	5.07664	4.61581	4.26764	4.21021	4.58003	4.47306	4.42892	4.48771
Zfand2b	3.80166	3.50518	4.43366	4.1831	4.35551	4.04501	3.49089	3.67869	3.90756	4.19022	3.92038	4.00233
Abcb6	0.250144	0.365613	0.63295	0.706818	0.777975	0.38022	0.580563	0.070986	0.621721	0.616607	0.431448	0.6659
Gm29253	0	0	0	0	0	0	0	0	0	0	0	0
Atg9a	2.90138	2.29054	2.91077	2.95093	3.36673	3.00168	2.82213	2.62464	3.72284	3.24807	3.33503	3.36054
Ankzf1	2.27307	2.07994	2.80764	2.9696	2.78293	2.47377	1.89672	1.46173	2.97656	2.8052	2.44052	2.97821
Glb1l	1.7912	1.38405	1.39224	1.93226	1.50467	1.77868	0.84366	1.84883	3.26852	2.85592	2.80254	2.84496
Gm27943	0	0	0	0	0	0	0	0	0	0	0	0
Stk16	4.52089	4.05174	4.64752	4.68705	4.39692	4.46859	3.55598	2.90587	4.22527	4.30901	3.9573	4.25597
Tuba4a	6.13208	5.81785	5.09457	5.24072	6.03251	5.69087	4.47921	4.36159	3.56553	3.88904	3.9598	3.87604
A630095N17Rik	1.08958	0	0	0	0	0	0	0.952556	0	0	0	0
Dnajb2	3.59577	3.03759	3.03058	2.65321	3.38447	3.43327	3.56006	2.76182	3.51036	3.34378	3.3749	3.63888
Ptprn	0.394189	0.174965	0.636957	0.0717023	1.00094	0.797784	0.637648	0	2.60047	2.9766	3.12832	2.01035
Gm28294	0	0	0	0	0	0	0	0	0	0	0	0
Resp18	0	0.118932	0	0	0	0	0	0	0	0	0	0
Gm28902	0	0	0	0	0	0	0	0	0	0	0	0
Dnpep	4.02891	3.91073	4.97017	4.63758	5.31719	5.33626	3.40951	3.88306	5.47165	5.1785	5.18549	5.40616
Des	0.651093	0.258657	0.0434745	0	0	0.704071	5.27661	4.87824	5.36998	5.45316	5.14226	5.64363
Gm15179	0	0	0	0	0	0	0.70865	0	0	0	0	0
Speg	0.571214	0.471312	0.526381	0.223035	0	0.210653	1.65182	1.61722	2.01085	1.97188	1.54764	1.88155
Gm15178	0	0	0	0	0	0	0	0	0.51233	0	0	0
Gmppa	3.86269	3.24446	4.88192	4.92923	5.04658	4.85209	4.16477	3.9385	5.13408	5.1178	4.85278	5.12277
Asic4	0	0	0	0	0	0	0	0.620926	0	0	0	0
Gm37264	0	0	0	0	0	0	0	0	0	0	0	0
Chpf	4.02249	3.71844	4.52718	4.53378	4.70632	4.40972	5.68524	5.61503	5.80191	5.87448	5.6161	5.67799
Obsl1	1.88134	1.89522	2.55941	2.12759	1.74881	2.26746	2.95108	3.09464	3.07276	3.28654	3.52049	3.12367
Tmem198	0.208659	0.547375	0.16427	1.41321	1.17501	0	1.97662	1.96599	1.67324	0.607203	0.0990317	0.684071
Inha	0.281454	1.19443	2.36297	1.97075	0.603551	1.23201	1.65359	1.48307	2.01156	2.19922	2.05578	1.9872
Gm15181	0	0	0	0	0	0	0	0	0	0	0	0
Stk11ip	1.96496	1.81441	3.55484	3.12848	2.88926	3.35415	1.40632	1.55062	2.62108	1.81695	1.99051	2.80043
Gm15183	0	0	0	0	0	0	0	0	0	0	0	0
Slc4a3	2.99519	2.75611	2.59621	2.4835	1.87201	1.39037	1.9438	2.47424	2.31061	2.01414	2.11227	1.96837
Gm15180	0	0	0	0	0	0	0	0	0	0	0	0
Gm15182	0	0	0	0	0	0	0	0	0	0	0	0
Gm5257	0	0	0	0.152705	0	0	0.402088	0	0.365517	0	0	0
Gm29065	0	0	0	0	0	0	0	0	0	0	0	0
Gm29068	0	0	0	0	0	0	0	0	0	0	0	0
Gm29069	0	0	0	0	0	0	0	0	0	0	0	0
Gm17751	0	0	0	0	0	0	0	0	0	0	0	0
Mir6343	0	0	0	0	0	0	0	0	0	0	0	0
Gm816	0	0	0	0	0	0	0	0	0	0	0	0
Gm38265	0	0	0	0	0	0	0	0	0	0	0	0
Gm25974	0	0	0	0	0	0	0	0	0	0	0	0
Epha4	1.34359	0.903574	3.20434	3.17771	3.82745	3.42456	3.16943	3.28901	1.75003	1.52396	1.17628	1.5315
Mir6352	0	0	0	0	0	0	0	0	0	0	0	0
Gm28386	0	0	0.262102	0.43261	0.517291	0	0	0	0	0	0	0
Gm28385	0	0	0	0	0	0	0	0	0	0	0	0
Gm26263	0	0	0	0	0	0	0	0	0	0	0	0
Gm28387	0	0	0	0	0	0	0	0	0	0	0	0
Pax3	0	0	0	0	0	0	0	0	0	0	0	0
Sgpp2	1.71009	2.13511	4.07522	4.03861	3.98209	3.81558	0	0.902409	0	0.208866	0.0320484	0.105895
Gm28410	0	0	0.0875349	0.975803	0.660903	0.16802	0	0	0	0	0	0
Gm37884	0	0	0.334524	0	1.00707	0	0	0	0	0	0	0
Farsb	4.97324	4.74343	5.12771	5.14776	5.12247	5.22444	3.79433	2.94871	4.76866	4.87783	4.52051	4.91711
Gm28995	0.618645	0	0	0	0	0	0	0	0	0	0	0
4833412K13Rik	0.487234	0.622976	0.43884	0.430561	0	0.377812	0.813422	1.39268	0	0.686401	0	0
BC035947	0	0	0	0	0	0	0	0	0	0.0479225	0	0
Mogat1	0	0	0	0	0	0	0	0	0	1.62302	0.471884	0.0851747
5730419F03Rik	0	0	0	0	0	0	0	0	0	0	0	0
Gm29611	0	0	0	0	0	0	0	0	0	0	0	0
Acsl3	4.0957	3.97425	3.95357	3.75974	4.77908	4.34618	3.52696	3.29282	3.02493	3.21868	3.15011	3.20854
Utp14b	1.27017	1.73523	0.911696	0.563959	1.79832	1.3333	1.98477	2.83119	0.732714	0.210666	0.461525	0.722866
Gm6159	0	0	0	0	0	0.121911	0	0.0728789	0	0	0	0.0628122
Gm29536	0	0	0	0	0	0	0	0	0	0	0	0
Kcne4	0.88559	0.836219	0.0593569	0	0	0	5.84422	5.97635	5.7753	5.57331	5.69932	5.81639
Gm29187	0	0	0	0	0	0	0	0	0	0	0	0
Gm5830	0	0	0	0	0	0	0.224969	0	0	0	0.232934	0
Scg2	0	0	0	0.457529	1.45964	0.359046	0	0	0	0	0	0
Gm19027	0	0	0	0	0	0	0	0	0	0.113253	0	0
Gm24160	0	0	0	0	0	0	0	0	0	0	0	0
Ap1s3	0.24037	0.038098	0.498345	0.341872	0.678453	0.498345	0	0	0	0	0.0747977	0
Gm37886	0	0.478529	0.100416	0.852847	0	0.275273	0	0	0	0	0	0
Wdfy1	2.91916	2.98229	1.7346	1.38478	1.75499	1.80454	2.03088	2.64958	2.12948	2.41582	2.06523	1.73841
Gm10555	0	0	0	0	0	0	0	0	0	0	0	0.232921
Mrpl44	4.23095	3.79068	4.81516	4.89429	5.02197	4.62651	2.85634	2.14377	4.00568	3.85791	4.02712	3.6843
Serpine2	2.58517	2.41379	2.54293	2.56905	2.72501	2.95321	4.20749	4.2196	4.71698	4.80573	4.58891	4.59488
Gm5529	0.146108	0	0.310954	0	0	0	0	0.303425	0	0	0	0
Gm28071	0	0	0	0	0	0	0	0	0	0	0	0
Gm28058	0	0	0	0	0	0	0	0	0	0	0	0
Gm23934	0	0	0	0	0	0	0	0	0	0	0	0
Gm38339	0.536908	0.267395	0	0	0	0	0	0	0	0	0	0
9830004L10Rik	0	0	0	0	0	0	0	0	0	0	0	0
Fam124b	0	0	0	0	0	0	0.89057	0.0951977	0.188703	0	0.741289	0.0987961
2310015K22Rik	0	0	0	0	0	0	0	0	0	0	0	0
Gm37932	0	0	0	0	0	0	0	0	0	0	0	0
Cul3	3.83044	3.79947	2.77095	2.67625	2.96078	2.93393	2.5798	3.26289	2.72779	2.59477	2.28209	2.82955
Gm37902	0	0.528849	0	0	0	0.235566	0	0.381618	0	0	0	0
Gm37262	0.0842575	0.26143	0	0	0.0720384	0	1.10589	0.639936	0	0.0842575	0.139234	0
Gm29125	0	0	0	0	0	0	0	0	0	0	0	0
Gm6189	0	0	0	0	0	0	0	0	0	0	0	0
1700016L21Rik	0.654224	0	0.238455	0	0	0.339276	0	0	0	0	0	0
Gm45261	0	0	0	0	0	0	0	0	0	0	0	0
Dock10	0.989563	0.389173	0	0	0.0810352	0	1.41638	1.18989	0.353206	0.0263353	0	0.347115
Gm37645	0.0458405	0.162232	0	0	0	0	0.0458405	0.53329	0	0	0	0
Gm38062	1.28045	0.058473	0	0	0	0	0	0.058473	0	0	0	0
A630081D01Rik	0.0714695	0	0	0	0	0	0	0.254226	0	0	0	0
Gm29124	0	0	0.270116	0	0	0	0	0	0	0	0.307104	0
Gm28066	0	0	0	0	0	0	0	0	0	0	0	0
Nyap2	0	0	0	0	0	0	0	0	0	0	0	0
Gm37210	0	0	0	0	0	0	0	0	0	0	0	0
Gm6198	0	0	0	0	0	0	0	0	0	0	0	0
Gm5530	1.85706	1.56798	0.613408	0.492173	0.611808	0.517228	0	0.247839	0	0	0.247839	0
Gm7516	0	0	0	0.388595	0	0	0.146956	0	0	0.275056	0.152366	0
Gm37114	0	0	0	0	0	0	0	0	0	0	0	0
Mir6344	0	0	0	0	0	0	0	0	0	0	0	0
Irs1	0.388174	0	0.646531	1.0886	0.932622	0.730222	1.10686	1.38118	0.058829	0.558422	0.0336746	0
Gm9747	0	0	0	0	0	0	0	0	0	0	0	0
Rhbdd1	3.98438	3.47404	3.64077	3.21017	3.65887	3.41334	2.21148	2.44497	3.22246	2.61102	3.06044	2.97234
Gm19552	0	0.912773	0	0	0	0	0	0	0	0	0	0
Gm28940	0.220788	0.737576	0	0.34484	0	0	0	0	0	0	0	0.170743
Gm22112	0	0	0	0	0	0	0	0	0	0	0	0
Col4a4	1.21773	1.35234	0.161264	0.0149479	0.315616	0.300098	2.89137	2.97716	1.40178	0.719892	0.619166	0.661386
Col4a3	0.842423	1.0868	0.353373	0.19141	0.0311979	0.122588	2.15926	2.08579	0.398153	0.69942	0.420603	0.613954
n-R5s213	0	0	0	0	0	0	0	0	0	0	0	0
C430014B12Rik	0.249256	0.495993	0.542468	0.187201	0.411017	0.576764	0	0.76569	0.262444	0.0254082	0.193956	0.0862061
Mff	3.40295	3.11163	4.00939	3.86434	4.11862	3.93524	2.53342	2.72354	3.78782	3.64628	3.8178	3.47985
Gm28941	0	0	0	0.277283	0	0	0	0	0	0	0	0
Tm4sf20	0.509027	0.659853	3.28539	3.68726	3.19731	4.04038	0	0	0	0	0	0
Gm19257	0	0	0	0	0	0	0	0	0	0.537786	0	0
Gm36999	0	0	0	0	0	0	0	0	0	0	0	0
Gm28942	0	0	0	0	0	0	0	0	0	0	0	0
Gm17764	0	0.355298	0	0	0	0	0	0	0	0	0	0
Gm22396	0	0	0	0	0	0	0	0	0	0	0	0
Agfg1	3.79806	3.31001	3.02312	2.87241	3.54646	3.29739	3.05429	2.99408	3.05791	3.1354	2.77756	2.97179
Gm7553	0	0	0	0	0	0	0	0	0	0	0	0
Slc19a3	0	0	0	0.049825	0.667347	0	0	1.69174	2.01172	1.8263	0.948474	0.967992
Gm7539	0	0	0	0	0	0	0	0.169272	0	0	0.169272	0
Krtap28-10	0	0	0	0	0	0	0	0	0	0	0	0
A030005K14Rik	0	0	0	0	0	0	0	0	0	0	0	0
Krtap28-13	0	0	0	0	0	0	0	0	0	0	0	0
Gm29518	0	0	0	0	0	0	0	0	0	0	0	0
Ccl20	5.37139	4.66006	4.91898	4.55627	4.69735	5.49181	1.24838	0.659318	0	2.168	0.557773	2.30234
Gm29519	0	0	0	0	0	0	0	0	0	0	0	0
Daw1	1.3306	1.13286	0	1.14295	0.383677	0.136573	0	0	0.840293	0	0.699769	0
Gm6244	0	0	0	0	0	0	0	0	0	0	0	0
n-R5s214	0	0	0	0	0	0	0	0	0	0	0	0
Sphkap	0	0	0	0	0	0	0	0	0	0.321761	0	0
Gm6374	0	0	0	0	0	0	0	0	0	0	0	0
Gm37517	0	0	0	0	0	0	0	0	0	0	0	0
Gm37989	0	0	0	0	0	0	0	0	0	0	0	0
4933436I20Rik	0	0	0	0	0	0	0	0	0	0	0	0
Gm25754	0	0	0	0	0	0	0	0	0	0	0	0
Gm24555	0	0	0	0	0	0	0	0	0	0	0	0
Pid1	0.748286	0.136353	1.31854	1.24589	1.10823	1.40854	3.94256	3.85121	3.82481	2.94339	2.95807	3.43777
Gm37058	0	0	0	0	0	0	0	0	0.661603	1.19558	0	0
Gm18304	0	0	0	0	0	0	0	0	0	0	0	0
Mir6353	0	0	0	0	0	0	0	0	0	0	0	0.687652
Dner	0	0	0	0	0	0	1.91389	1.60992	0.510096	0.182689	0.314093	0.129831
Gm37959	0	0	0	0	0	0	0	0	0	0	0	0
Gm37925	0	0	0	0	0	0	0	0	0	0	0	0
Mir5126	0	0	0	0	0	0	0	0	0	0	0	0
Trip12	3.23735	3.35478	2.96344	2.72488	3.28446	3.05192	2.52749	2.39725	2.80691	2.90291	2.83718	2.89073
Gm38374	0	0	0	0	0	0	0	0	0	0	0	0.0748116
Gm37738	0	0.208977	0	0.0347584	0	0	0	0	0.0844473	0	0	0
Fbxo36	0.474228	0	3.15947	2.63798	3.52138	3.47574	1.43886	0.919838	2.76142	2.7172	2.16338	3.22823
Slc16a14	0	0	0	0	0.626255	1.85437	0	0	0	0.184455	0	0
Gm15433	0	0	0	0	0	0	0.163177	0	0	0	0	0
Gm29284	0	0	0	0	0	0	0	0	0	0	0	0
C130026I21Rik	0	0	0	0	0	0	0	0	0.0287851	0	0	0
Rpl19-ps1	0.239348	0.378132	0	0.432329	0.206833	0.752463	0	0.206833	0.370797	0	0.378132	0.370797
Gm27907	0	0	0	0	0	0	0	0	0	0	0	0
Gm7582	0	0	0	0	0	0	0.418278	0	0	0	0	0
Gm2389	0	0	0	0	0	0	0	0	0	0	0	0
Gm18342	0	0	0	0	0	0	0	0	0	0	0	0
A530032D15Rik	0	0	0	0	0	0	0	0	0	0	0	0
Gm10553	0	0	0	0	0	0	0	0	0	0	0	0
A530040E14Rik	0.106351	0.0469894	0	0	0	0	0	0	0	0	0	0
Gm16038	0	0	0	0	0	0	0	0	0	0	0	0
Gm2619	0	0	0	0	0	0	0.346011	0	0	0	0	0
Gm6264	0	0	0	0	0	0	0	0	0	0	0	0
Gm7609	0	0	0	0	0	0	0.0455027	0.349064	0.0438027	0	0	0
Gm16028	0	0	0	0	0	0	0	0	0.138928	0	0	0
Gm16026	0	0	0	0	0	0	0	0	0	0	0	0
Gm16025	0	0	0	0	0	0	0	0	0	0	0	0
Gm7281	0	0	0	0	0	0	0	0	0	0	0	0
Gm2666	0	0	0	0	0	0	0	0	0	0	0	0
Gm2427	0	0	0	0	0	0	0	0	0.306392	0	0	0
Gm16092	0	0	0	0	0	0	0	0	0	0	0	0
Gm7592	0	0	0	0	0	0	0.188859	0	0	0	0	0
G530012D18Rik	0	0	0	0	0	0	0	0	0	0	0	0
Sp110	0.3501	0.423411	0	0	0	0	1.60124	1.37909	1.07242	0.728183	0.787592	0.877822
Gm16094	0	0	0	0	0	0	0	0	0	0	0	0
Sp140	1.16305	1.01608	0.493514	0.421161	0	0.289547	1.63995	1.8004	1.92817	1.74284	1.99926	1.84681
Gm10552	0	0	0	0	0	0	0	0.120975	0	0	0.120975	0
Gm17017	0	0	0	0	0	0	0.421703	0	0	0	0	0
Sp100	0.953842	0.825599	0	0	0.377274	0.234998	3.49702	3.28678	3.09076	3.0174	2.83021	2.71365
n-R5s215	0	0	0	0	0	0	0	0	0	0	0	0
A630001G21Rik	0	0.602093	0	0	0.0573207	0	0	0	1.44888	0.330541	0.602093	0.876968
Mir8096	0	0	0	0	0	0	0	0	0	0	0	0
Gm25472	0	0	0	0	0	0	0	0	0	0	0	0
9930111H07Rik	0	0	0	0	0	0	0	0	0	0	0	0
Gm22906	0	0	0	0	0	0	0	0	0	0	0	0
Cab39	4.94166	4.95725	4.20049	4.42964	4.82744	4.57025	3.9664	3.86059	4.04399	4.0756	4.09751	3.8047
Itm2c	5.56438	5.40798	6.45807	6.22823	6.28256	5.95766	6.00014	6.15743	6.90576	6.70487	6.76236	6.79103
4933407L21Rik	0	0	0	0	0	0	0	0	0.0328848	0.160241	0.531671	0.313165
Gm28884	0.470141	0	0	0	0.0971284	0.209029	0	0	0	0.113368	0	0
Gpr55	0.34669	0	0.874365	0.84091	3.24983	2.83473	0	0.0415658	0	0.203777	0	0.910146
Gm28100	0	0	0	0	0	0	0	0	0	0	0	0
Gm18180	0.140303	0.0753864	0.532165	0.140303	0.330385	0.479203	0	0	0.301072	0.140303	0.210992	0.161824
Spata3	0	0	0.287189	0	0	0	0	0	0	0	0	0
2810459M11Rik	2.17529	1.76462	3.45252	3.79685	3.97843	4.2018	1.70252	1.62568	0	0	0	0
Psmd1	5.02362	4.69787	4.46359	4.4964	4.80277	4.59629	3.78844	3.8468	4.37115	4.56538	4.12775	4.44787
Gm22786	1.14315	1.71926	0	0	0	1.75132	0.726736	0	1.34998	0	0	0
Htr2b	1.83883	1.8874	1.17863	0.45332	0	0	2.27525	0.938504	0.262355	1.06876	0.808671	0.885808
Gm37914	0.111451	0.395558	0.0995246	0	0.435584	0	0	0	0	0.425624	0.310356	0
Gm21972	0	0.194705	0	0	0	0	0	0	0	0	0	0
Armc9	1.62764	1.2164	2.33109	2.31822	2.30947	2.22176	1.28831	1.2282	1.83264	1.62764	1.5682	1.67513
Gm16341	0	0	0	0	1.02999	0	0	0	0	0	0	0
B3gnt7	0.734408	0.94201	1.52042	0.26616	0.798212	1.13813	0.212834	0.47672	0	0	0	0
Gm28626	0	0	0	0	0	0	0	0	0	0	0	0
Gm5258	0	0	0	0	0	0	0	0	0	0	0	0
Gm28627	0	0	0	0	0	0	0	0	0	0	0	0
Ncl	6.34849	5.92373	5.19892	5.07483	5.08319	5.22277	5.23423	5.05006	4.47672	4.45108	4.20264	4.4539
Snora75	0	0	0	0	0	0	0	0	0	0	0	0
Mir3535	0.634793	1.56891	0	0	0	0	0	0.565474	0	0	0	0
Gm24148	0	0	0	0	0	0	0	0	0	0	0	0
Snord82	2.508	2.07489	0	0	1.20033	0	0	0	0	0	0	0
C130036L24Rik	0.263337	0.309529	0.589305	0.838397	0.545556	0.762342	0	0.417566	0.899966	1.09184	0.365006	0.615935
RP23-403I3.7	0	0	0	0	0	0	0	0	0	0	0	0
Nmur1	0.841582	0	0	0	0	0	0	0	0	0	0	0
1700019O17Rik	0	0	0	0	0	0	0	0	0	0	0	0
Rpl30-ps6	0	0	0	0	0	0	0	0	0	0	0	0
Ptma	4.4979	4.18866	4.90322	4.55335	4.69	4.78983	4.4136	4.49468	3.84254	3.67894	3.37468	3.70112
Pde6d	2.55537	2.11197	3.58118	3.71982	3.40556	3.84513	3.01093	3.52911	3.87534	4.09053	4.17756	3.80709
Gm37152	0	1.14655	0.663117	0	0	0	0	0	0	0.60416	0	0
Cops7b	2.85606	2.53242	3.05725	3.38306	3.2982	3.20721	1.79017	1.7176	2.90306	3.28837	2.82223	2.94753
Gm22955	0	0	0	0	0	0	0	0	0	0	0	0
Gm37022	0	0	0	0	0	0	0	0	0	0	0	0.576585
Nppc	1.79201	2.00059	0	0	0	0	1.59748	2.66796	1.53301	0.723153	1.76371	0.852383
Dis3l2	2.04418	2.52922	2.77513	2.30363	2.69412	2.42245	1.63696	1.50919	1.74609	2.53443	1.64461	2.19377
Gm29097	0	0	0	0	0	0	0	0	0	0	0	0
Gm29055	0.445177	0.389665	0.433727	0.503334	0	0.144223	0	0	0	0.445177	0.275855	0
Gm37485	0.321898	0	0.660318	0	0.589006	0.325821	0	0	0	0.355722	0	0
Gm38142	0.301855	1.15751	0.838881	0.162274	0.460245	0.754287	0.999815	0.300606	0.754287	0.36496	0.597873	0.818394
Gm38010	0	0	0	0	0	0	0	0	0	0	0	0.247558
Gm37541	0	0	0	0	0	0	0	0	0	0	0	0
Gm38021	1.15918	0	0	0	0	0	0	0	0	0	0	0
Gm6136	1.55692	1.2909	1.55416	1.73699	1.24136	1.61781	0.558949	0.802074	1.33456	1.05504	1.4263	1.29277
Gm37967	0	0	0	0	0	0	0	0	0	0	0	0
Gm28375	0	0	0	0	0	0	0	0	0	0	0	0
Gm37017	0	0	0	0.191788	0	0	0	0	0	0	0	0
Gm37447	0	0	0	0	0.520945	0	0	0	0	0	0	0.193847
Akp-ps1	1.14038	0.172638	0	0	0	0	0	0	0	0	0	0
Gm29371	0	0	0	0	0	0.262184	0	0.142753	0	0	0	0
Alppl2	0	0	0	0	0	0	0	0	0	0	0	0
Alpi	0	0	0	0	0	2.81555	0	0	0	0	0	0
Gm29372	0	0	0	0	0	0	0	0	0	0	0	0
Akp3	0	0	0	0	0	0	0	0	0	0	0	0
Gm29374	0	0	0	0	0	0	0	0	0	0	0	0
Ecel1	0	0	0	0	0	0	0	0	0	0	0	0
Prss56	1.06924	0	0	0	0.626759	0	0	0	0	0	0	0
Chrnd	0	0	0	0	0	0	0	0	0	0	0	0
Chrng	0	0	0	0	0	0	0	0	0	0	0.738535	0
Eif4e2	3.81874	3.69836	4.03598	3.68155	4.49059	4.39075	2.91161	2.45403	4.01359	4.03821	3.955	4.13898
Gm26187	0	0	0	0	0	1.16724	0	0	0	0	0	0
Efhd1	2.31998	2.51051	0.782081	1.22574	0	0	1.03141	2.35951	0	0	0	0.222894
Efhd1os	0	0	0	0	0	0	0	0	0	0	0	0
Gigyf2	2.33392	1.85599	2.87139	2.56115	2.4152	2.58398	1.48489	1.31594	2.53497	2.36025	2.0417	2.40717
Gm22549	0	1.44878	0	0	0	0	0	0	0	0	0	0
Kcnj13	0.486539	0.920321	0.278225	0.272572	0	0.101589	0	0	0	0	0	0.495652
Gm23504	0	0	0	0.997088	0	0.979218	0	0	0	0	0	0
3110079O15Rik	2.52983	2.52527	0	0	0	0	0.20785	0.734464	0	0	0	0
Ngef	3.83063	3.21822	2.84418	3.5038	2.80583	2.76868	1.51979	2.18273	1.51315	1.72976	0.604307	1.99308
Neu2	0.860028	1.93003	2.22663	2.02899	0.379076	1.32887	0	0.306384	0	0	0	0
Gm17181	0	0	0	0	0	0	0	0	0	0	0	0
Gm6153	0	0	0	0	0.146399	0	0.123035	0	0.13802	0	0	0
Inpp5d	1.32211	0.201211	0	0	0	0	1.33828	1.42009	0.962096	1.59189	1.53357	1.28561
Atg16l1	3.70433	3.2654	2.86328	3.10668	3.12267	3.14096	2.42992	2.30808	3.16102	3.02869	2.62108	2.83698
Gm25395	2.32982	2.33115	1.64512	0	0	0	1.27444	0	1.52263	2.37876	1.00862	0.786067
Scarna6	0.464285	0.943175	0	1.0198	0	0	1.21298	0	0	0	0	0
Sag	0.682613	0.330385	0.0569011	0.272921	0	0.343489	0.0124737	0.525708	0	0.0608685	0.0129657	0.149295
Dgkd	4.21838	4.12468	3.83897	3.59346	3.80048	3.80954	2.78029	2.9918	2.79145	2.55944	3.10674	2.64365
Gm19582	1.62084	1.89716	0.446831	0	1.34377	0.917196	1.13952	0.510843	0	1.00754	0	0.560263
4833421G17Rik	2.94363	3.1936	1.62983	1.5592	2.3653	0.971235	3.23894	1.42405	1.83288	1.78185	1.22724	0
Gm38365	1.54787	1.73477	0.43407	0.361489	0.639843	0.240404	0	0.0720247	0.144354	0.797193	0.599661	0.110172
Usp40	1.90845	1.65108	3.12068	2.77313	2.37847	2.8257	1.29581	1.59146	2.52659	2.57109	2.39796	2.42948
Gm25198	0	0	0	0	0	0	0	0	0	0	0	0
Gm5832	0	0	0	0	0	0	0	0	0	0	0	0
Gm15375	0	0	0	0	0	0	0	0	0	0	0	0
Ugt1a10	0	0	0	0	0	0	0	0	0	0	0	0
Gm20528	0	0	0	0	0	0	0	0	0	0	0	0
Ugt1a9	0.452342	0.600072	0	0	0	0	2.22163	1.36341	0	0	0	0
Ugt1a8	0	0	0	0	0	0	0	0	0	0	0	0
Ugt1a7c	2.57055	2.41162	5.18934	5.20246	5.01482	4.88866	1.67499	1.08849	4.01916	3.66948	3.63184	3.75455
Gm15373	0	0	0	0	0	0	0	0	0	0	0	0
Ugt1a6b	0.246942	0.422574	1.00962	0.571143	0.233444	0.716244	1.38907	1.834	1.76243	1.78706	0.972062	1.88443
Gm15372	0	0	0	0	0	0	0	0	0	0	0	0.245807
Gm15370	0	0	0.816863	1.43996	0.717152	0	0	0	1.56656	2.00701	0	2.073
Ugt1a6a	0.758638	0.682965	1.67822	1.67865	1.34186	0.728877	0.198644	0.0726596	1.29009	1.26048	0.888683	0.630051
Gm15369	0	0	0	0	0	0	0	0	0	0	0	0
Gm15374	0	0	0	0	1.481	0.425056	0	0	0.898781	0.806066	0	0
Gm15371	0	0	0.156313	0	0	0	0	0	0	0	0	0
Ugt1a5	1.17155	1.389	0	0.226747	0	0	0.820908	1.25534	0	0.602766	0.0692337	0
Gm15368	0	0	0.773091	1.0385	0	0	0	0	1.83243	0	0	0.177651
Gm15376	0	0	0	0	0	0	0	0	0	0	0	0.15397
Ugt1a2	1.29191	0.456327	0.905864	0.0582632	0	0	0	0	0.744577	0	0.135026	0
Dnajb3	1.58207	0	1.3876	1.99315	1.26244	1.08296	0.80505	0.788611	1.52742	1.99315	1.3697	2.1763
Ugt1a1	2.20829	1.33926	4.31904	4.49593	2.03053	2.35416	2.39563	2.26067	0.171302	0.202944	0	0.0604204
Mroh2a	0.6203	0.378867	0.7588	1.16151	0.431518	0.400518	0.612012	0.659806	0	0.758817	0.387837	0.152033
Hjurp	3.53519	3.0721	4.71692	4.49418	3.52514	3.63722	2.36707	2.40789	3.37351	3.29096	3.27861	3.58433
Trpm8	0	0	0	0	0.0664199	0	0	0	0	0	0	0
4930453O03Rik	0	0	0	0	0	0	0	0	0	0	0	0
Spp2	1.77828	1.81222	0	0	0.233309	0	3.70068	3.07397	0	0	0	0
Gm29538	0	0	0	1.31226	0	0	0	0	0	0	0	0
Gm28888	0	0	0	0	0.405308	0	0	0	0	0	0	0
Glrp1	0	0.0683879	0.0817955	0.892081	1.16134	2.00047	0	0	0	0	0	0
Gm19589	0	0	0	0.978974	1.3326	1.64363	0.261023	0.426311	0	0	0	0
Gm38130	0	0	0	0	0	0	0	0	0	0	0	0
Gm29336	0	0	0	0	0	0	0	0	0	0	0	0
Arl4c	3.57387	2.96326	3.78024	3.7106	4.54454	4.21115	2.84775	2.71366	1.81156	1.64699	1.07798	1.64612
Gm29335	0	0	0	0	0	0	0	0	0	0	0	0
Platr5	0	0	0	0	0	0	0	0	0	0	0	0
Gm29337	0	0	0	0	0	0	0	0	0	0	0	0
Gm4753	0	0	0	0	0	0	0	0	0	0	0	0
1700067G17Rik	0	0	0	0	0	0	0	0	0	0	0	0
Gm18699	0	0	0	0	0	0	0	0	0	0	0	0
Sh3bp4	4.00567	4.04538	4.57232	4.62621	4.25048	4.37307	3.43569	2.84421	3.15174	2.9409	3.18766	2.81932
Gm38312	0.164973	0	0	0.164973	0.213499	0	0.238262	0.0763444	0	0	0.213499	0
Gm5259	0	0	0	0	0	0	0	0	0	0	0.255026	0
Gm28342	0	0	0	0	0	0	0	0	0	0	0	0
C030007H22Rik	0	0	0	0	0	0	0	0	0	0	0	0
Agap1	2.44291	2.50947	2.58765	2.65355	2.67791	2.31678	2.34771	2.22352	1.79855	1.56858	1.59225	1.43763
Gm37297	2.09947	2.43426	1.09807	2.07231	0.838388	1.14569	0.103766	0	0.728659	1.53964	1.03968	0.751907
Gm25180	0	0	0	0	0	0	0	0	0	0	0	0
Gm28499	0	0	0	0	0	0	0	0	0	0	0	0
4933400F21Rik	1.28447	1.15155	0.579153	0.968116	0.366341	0	0.0784867	0	0.0882829	0.251359	0.494142	0.767194
Gm26037	0	0	0	0	0	0	0	0	0	0.558046	0	0
Gm37521	0.436354	0.124701	0	0	0	0.417994	0	0	0	0	0	0.230679
Gbx2	0	0	0	0	0	0	0	0	0.999404	1.27411	2.05656	1.98369
D130058E05Rik	0	0.16657	0	0	0	0	0.306415	0	2.56106	2.81995	1.95611	3.12549
Asb18	0	0	0	0	0	0	0	0	0	0	0	0
Iqca	0	0	0.119536	0	0.106227	0.322751	0	0	0	0	0	0
4930434B07Rik	0	0	0	0	0	0	0	0	0	0	0	0
Ackr3	1.89158	1.79247	1.10767	1.55532	3.45717	2.46093	5.73398	5.57428	5.44489	5.59022	5.34224	5.42541
Gm38277	0	0	0	0	0	0	0	0	0	0	0	0
Gm28721	0	0	0	0	0	0	0	0	0	0	0.253859	0.298762
Gm28723	0	0	0	0	0	0	0	0	0.932306	0.744018	1.51976	1.33517
Gm27648	0	0	0	0	0	0	0	0	0	0	0	0
Gm28722	0	0	0	0	0	0	0	0	1.58588	0.986715	0	0.622201
Gm35048	0	0	0	0.997362	0.292113	0.173415	0	0	0	0	0.0925151	0.940874
Cops8	4.67793	4.4427	4.17496	4.14293	4.60042	4.46455	4.04194	4.25789	4.37855	4.31657	4.20262	4.49642
Gm9991	0	0	0	0	0	0	0	0	0	0	0	1.16663
Col6a3	0.106257	0.255722	0.0108359	0	0	0.0108359	4.62111	4.59252	4.44661	4.52931	4.0251	4.59709
Gm36970	0	0	0	0	0	0	0.886687	0	0	0	0.620416	0
4930474B08Rik	0	0	0	0	0	0	0	0	0	0	0	0
Mlph	2.18003	1.72602	3.71926	3.83994	5.03001	4.84584	0.901565	0.0288104	0.466697	0.117382	0	0.684398
Prlh	0	0	0	0	0	0	0	0	0	0	0	0
Rab17	2.02981	1.35154	1.71796	0.293311	3.188	3.37557	2.26777	0	0	0	0	0
Gm28199	0	0	0	0	0	0	0	0	0	0	0	0
Lrrfip1	6.03504	5.95114	4.50144	4.37816	5.39148	5.01615	3.42424	4.15877	4.01394	3.84728	3.84961	3.91474
Rbm44	0	0.0197988	0.332444	0	0	0	0	0	0	0	0.182289	0.143511
Gm7776	0.200465	0.172784	0.169094	0.200465	0	0	0.200465	0	0.169094	0	0	0
Ramp1	2.98729	2.89239	3.26024	3.34194	3.10321	3.70839	3.76068	3.51791	3.24149	2.98261	3.06737	2.49567
Ube2f	3.63369	3.44255	3.30749	2.92616	3.54214	3.35074	3.19938	2.93033	3.35272	3.22365	2.81524	3.10958
Gm7785	1.01309	1.24562	0.25637	0.319093	0.32988	0.460244	1.63602	0.32988	0.460244	0.560621	0.648082	0.25637
Gm26683	0	0.518841	0	0	0	0	0.61339	0.518841	0.253815	0	0	0
Scly	2.42682	2.19509	2.70046	2.6986	2.7277	2.74158	3.24995	2.67391	2.32238	2.41412	2.31461	2.48822
Gm17090	0.519286	0	0.881055	0	0	0.248959	0	0	1.47985	0	0.954656	0
Espnl	0.568701	0.504898	0	0	0	0	0.719405	0.0976961	0	0	0	0
Klhl30	1.22903	0.95121	0	0	0	0.050444	0.364379	0	0	0	0	0
Fam132b	0.155553	1.74627	1.20608	1.97007	2.07748	2.31868	0.922169	0.109251	0	0	1.16109	0.873074
Ilkap	3.52074	3.36766	3.61291	3.61832	3.4652	3.62424	3.16704	3.35726	3.74981	3.53611	3.4957	3.49441
1700020N18Rik	0	0	0	0	0	0	0	0	0	0	0	0
Hes6	3.03072	2.9379	5.07691	4.80847	5.22411	4.98743	3.98475	4.04886	4.35433	4.36788	4.02097	3.99926
Per2	2.06303	2.21314	2.55964	1.87264	1.63435	1.11621	1.91584	1.96316	2.86432	2.31922	1.69061	2.87846
Gm28381	0	0	0	0	0	0	0	0	0	0	0	0
Gm28382	0	0	0	0	0	0	0	0	0	0	0	0
Gm19085	0	0	0	0.0595451	0	0	0	0	0	0	0	0
Traf3ip1	2.51262	2.3707	3.29879	3.03636	2.63565	2.91239	1.98833	1.0341	2.18276	2.72875	1.93566	2.26997
Asb1	1.65881	1.31548	1.76568	1.91825	1.88694	1.72431	2.01268	1.05588	2.50835	2.30247	2.25089	1.98333
Gm28380	0	0	0	0	0	0	0	0	0	0	0	0
Gm29100	0	0	0	0	0	0	0	0	1.52339	1.31098	0.0296351	0
Twist2	0	0	0	0	0	0	1.56475	2.3338	1.03342	0.971517	1.465	1.34193
Gm29101	0	0	0	0	0	0	1.47932	1.75138	0	0	0	0
Gm37600	0	0	0	0	0	0	0	0	0	0	0	0
Hdac4	2.37142	1.65185	1.53303	1.34284	1.62853	0.956355	2.04525	1.75499	2.17585	2.21111	1.91138	1.8461
Gm37048	0	0	0	0	0.448681	0	0	0	0	0	0	0
Gm26720	0	0	0	0	0	0	0	0	0	0	0	0
Gm37036	0	0.348762	0	0	0	0.271594	0	0.245459	0	0	0	0.144989
Gm29099	0	0	0	0	0	0	0	0	0	0	0	0
Gm7837	0	0	0	0	0	0	0	0	0	0	0	0
Ndufa10	4.56689	4.29453	5.17277	5.3125	5.39537	5.13701	4.10908	3.8035	4.90084	5.07762	4.69844	4.84844
Mir6900	0	0	0	0	0	0	0	0	0	0	0	0
Olfr1416	0	0	0	0	0	0	0	0	0	0	0	0
Olfr1415	0	0	0	0	0	0	0	0	0	0	0	0
Olfr1414	0	0	0	0	0	0	0	0	0	0	0	0
Olfr1413	0	0	0	0	0	0	0	0	0	0	0	0
1700054K02Rik	0	0	0	0	0	0	0	0	0	0	0	0
Gm28478	0	0	0	0	0	0	0	0	0	0	0	0
Olfr1412	0	0	0	0	0	0	0	0	0	0	0	0
Gm44098	0	0	0	0	0	0	0	0	0	0	0	0
Olfr1411	0	0	0	0	0	0	0	0	0	0	0	0
Gm44099	0	0	0	0	0	0	0	0	0	0	0	0
Olfr1410	0	0	0	0	0	0	0	0	0	0	0	0
Olfr12	0	0	0	0	0	0	0	0	0	0	0	0
Myeov2	4.07565	3.84669	5.36756	5.18696	5.02073	5.09737	4.03162	4.0962	5.30708	5.09529	4.85259	5.06356
Otos	0	0	0	0	0	0	0	0	0	0	0	0
Gm29483	0	0	0	0	0	0	0	0	0	0	0	0
Gm29482	0	0	0	0	0	0	0	0	0	0	0	0
Gm29481	0	0	0	0	0	0	0	0	0	0	0	0
Gpc1	2.03559	1.43118	1.11423	0.518355	2.22295	2.13959	4.01548	3.37917	3.34643	3.30493	3.26668	3.63113
Gm29480	0	0	0	0	0	0	0	0	0	0	0	0
Mir149	0	0	0	0	0	0	0	0	0	0	0	0
Ankmy1	0	0	0.0545314	0	0	0	0	0	0	0	0.583058	0
Dusp28	1.80335	1.03443	3.67528	3.62047	3.69528	3.71704	1.1321	1.79406	2.55711	2.03829	2.01587	2.89406
5033417F24Rik	0	0	0	0	0.161477	0	0	0	0	0.950429	0	0.873489
Rnpepl1	2.42096	2.24379	3.3794	3.2416	3.39587	3.27038	1.83183	0.582752	1.93739	2.92951	2.77876	2.69932
9430060I03Rik	0.446487	0.703574	1.39326	0.149112	0.438093	0.50824	0	0.0756042	1.96718	0.958597	0.622666	1.06211
Capn10	2.76852	2.62097	3.62377	3.67308	3.46321	3.10111	1.21253	1.71583	2.85001	2.88667	2.48734	2.79832
Gpr35	1.10935	1.33292	0.80183	0	1.92067	0.438314	1.61664	0	0	0.415583	1.03919	0.787211
Gm18697	0	0	0	0	0	0	0	0	0	0	0	0
Aqp12	0	0	0	0	0	0	0.137056	0	0	0	0	0
Kif1a	2.53833	1.75909	1.92193	1.4737	2.00809	1.74085	1.31354	1.69903	1.26978	1.43868	2.19227	1.65811
Gm28086	0	0	0	0	0	0	0	0	0	0	0	0
Agxt	2.94335	2.65912	0	0	0	0	4.38569	4.24977	0	0	0	0
2310007B03Rik	0	0.065311	4.11345	4.27239	5.47917	5.4115	0	1.44446	0	0	0	0
Crocc2	0	0	0	0.0445577	0	0.144103	0	0	0.181729	0.107879	0	0.124745
Sned1	1.64195	1.7408	1.23043	1.40932	0.93641	1.20888	2.95347	2.78671	1.64083	2.57464	1.10285	2.37619
Mir6901	0	0	0	0	0	0	0	0	0	0	0	0
Mterf4	2.46547	2.316	3.33167	2.78185	2.84529	2.81939	0.708298	1.25748	2.48037	2.10894	2.16628	2.54189
Gm28535	0	0	0	1.19991	0.826453	0.388768	0	0	0	0.810543	0.438771	0
Gm7867	0	0	0	0.226095	0	0	0	0.266586	0	0.226095	0	0
Pask	0.548727	0.207154	0.980324	0.65411	1.49992	1.35116	0	0	0.735029	0.397007	0.59883	0.893341
Ppp1r7	2.54122	2.30575	2.8833	2.9783	2.94912	2.78218	1.18448	1.9738	2.50851	2.41752	2.40512	2.48035
Mir6902	0	0	0	0	0	0	0	0	0	0	0	0
Mir6345	0	0.73341	0	0	0	0	0	1.4461	0	0	0	0
Gm26446	0	0	0	0	0	0	0	0	0	0	0	0
Ano7	0.725341	0.0393314	0.457084	0	2.2685	2.22817	0	0	0.578845	0	0	0
Hdlbp	5.08578	4.64272	4.88776	4.78144	5.02783	4.92896	4.4822	4.35188	5.23992	5.25985	5.00269	5.22043
Gm17415	0.191785	0	0.161745	0.191785	0	0	0.352641	0	0	0.191785	0	0.161745
2002-09-01	3.71486	3.57893	4.03398	4.18014	4.24265	4.05666	3.45041	3.10416	4.42571	4.4948	4.11166	4.3994
Farp2	1.38207	1.09071	2.10099	1.96682	1.1566	1.91699	1.32857	1.1324	1.83274	2.31304	2.10675	2.82039
Gm37250	0.234702	0.127588	0.111002	0.124221	0	0	0	1.01853	0.301728	0.124221	0	0.0570406
Stk25	4.28456	4.30848	4.84655	4.78449	5.68229	5.40522	3.44412	3.45115	4.56233	4.39601	4.38395	4.51393
Gm28536	0.36544	0.259969	0	0	0.333506	0.156766	0	0.180592	0	0	0.259969	0
Bok	6.00447	5.50033	5.17069	5.3052	6.92524	6.55692	5.97157	5.74042	5.46938	5.86681	5.36493	5.61788
Thap4	2.57633	2.61342	2.80356	2.86052	3.2875	3.31582	1.81467	1.4961	2.48631	2.49102	2.25417	2.32212
Gm10550	0	0.447391	0	0	0	0	0	0.352887	0	0.390931	0.131955	0
Atg4b	3.62164	3.34887	3.40858	3.16812	3.48078	3.54565	2.49526	2.58008	3.52778	3.42829	3.01755	3.35617
Dtymk	3.59575	3.48018	4.55215	4.27508	4.58692	4.56297	3.06191	3.18402	3.88233	4.10167	3.88785	3.88233
Ing5	3.09075	2.6164	2.74257	2.76707	2.51865	2.66198	2.2499	2.62931	2.44982	2.33989	1.66171	2.01651
Gm22089	0	0	0	0	0	0	0	0	0	0	0	0
D2hgdh	0.768676	0.921943	2.56681	2.4049	2.30846	2.37184	1.3191	1.58716	1.82639	1.86873	1.67404	1.7107
Gal3st2	0.163258	0.500528	1.71189	1.16837	2.34985	2.42755	0	0	0.384986	0.561726	0.669231	0.857222
Gm18666	0	0	0	0	0	0	0	0	0	0	0	0
Gm9994	0	0.0589288	0.617726	0.338793	0.511443	0.375585	0	0	0	0	0	0
Gm7889	0	0	0.209712	0.217194	0	0	0	0	0	0	0	0
Gm6086	0	0	0.58548	1.12055	0.0277078	0.0270734	0	0	0	0	0.0277078	0
Neu4	0	0	0	0	0	0	0	0	0	0	0	0
Pdcd1	1.10799	0	0	0	0	0	0	0	0	0	0	0
Gm7891	0	0	0	0	0	0	0	0	0	0	0	0
Gm7895	0	0	0	0	0	0.208266	0	0	0	0	0	0
Gm23389	0	0	0	0	0	0	0	0	0	0	0	0
4930440C22Rik	0	0	0	0	0	0	0	0	0	0	0	0
Gm23181	0	0	0	0	0	0	0	0	0	0	0	0
Gm5264	0	0	0	0	0	0	0	0	0	0	0	0
Fam174a	2.06549	1.51382	3.40318	3.2976	3.50255	3.48855	2.56547	2.47955	3.72856	3.8897	3.75305	3.88078
BC055308	0	0.332416	0.169815	0.103598	0.284134	0	0	0	0	0.763664	0.58147	0.554081
Gm15427	0.628778	0.219498	0.718994	0.928932	0.905315	0.816622	0.504699	1.16598	0.489451	1.22587	0.684009	1.13293
St8sia4	0.682305	0.184631	3.11514	3.29215	0.532364	1.03753	0.168019	0.178996	0.453874	1.01162	0.665922	0.855891
Gm37642	0	0	0.171685	0.339294	0.547073	0	0	0	0	0	0	0
4930598F16Rik	0	0	0.363516	0	0	0	0	0	0	0	0	0
Gm37761	0	0	0	0	0	0	0	0	0	0	0	0
Gm22360	0	0	0	0	0	0	0	0	0	0	0	0
1700063A18Rik	0	0	0	0	0	0	0	0	0	0	0	0
Gm24586	0	0	0	0	0	0	0	0	0	0	0	0
Gm22917	0	0	0	0	0	0	0	0	0	0	0	0
Gm37076	0	0	0	0	0	0	0	0	0	0	0	0
Gm29601	0	0	0	0	0	0	0	0	0	0	0	0
4930533P14Rik	0	0	0	0	0	0	0	0	0	0	0	0
Gm26245	0	0	0	0	0	0	0	0	0	0	0	0
Gm1833	0	0	0	0.210535	0	0	0	0	0	0	0	0
Gm26078	0	0	0	0	0	0	0	0	0	0	0	0
Slco4c1	0	0.312543	0.577554	0.493518	0	0.0657613	0	0	0	0	0	0
Panct2	0.797821	1.18058	0.96064	1.21194	0.106892	0.699283	0	0	0	0	0	0
Slco6b1	0	0	0	0	0	0	0	0	0	0	0	0
Gm9499	0	0	0.283408	0.290509	0.13576	0	0	0	0.15171	0	0	0
Gm28901	0	0	0	0	0	0	0	0	0	0	0	0
Gm6430	0.0993339	0.0857671	0	0	0	0.0890246	0	0	0	0	0	0
Slco6c1	0	0	0	0	0	0	0	0	0	0	0	0
Gm7133	0	0	0	0	0	0	0	0	0	0	0	0
Gm7135	0	0	0	0	0	0.189225	0	0	0	0	0	0
Gm37171	0	0	0	0	0	0	0	0	0	0	0	0
D1Ertd622e	1.40762	1.03577	1.30908	1.23782	1.52998	1.36799	0.940964	0.458472	0.435468	0.557567	0.54595	0.268615
Ppip5k2	2.05081	1.9311	3.04768	2.78294	3.08086	2.98744	0.570991	1.02604	1.49962	1.34707	1.39399	1.48181
Gin1	0.841733	0.467174	2.02704	1.76053	1.51007	1.81766	0.967388	0.438044	1.90345	1.81679	0.77383	1.27114
Pam	2.41563	2.03141	3.91992	3.6733	3.61899	3.58246	4.56967	4.54653	5.19871	4.96832	4.7949	5.19361
Gm37140	0.439146	1.06405	1.61582	0.665378	0.667338	0.21666	2.17454	1.48536	0.676858	1.3846	0.845292	1.31956
Gm25413	0	0	0	0	0	0	0	0	0	1.12595	0	0
Gm3531	1.11405	0.494951	1.41487	0.704744	0.673264	0.882252	1.11405	0.955913	0.615078	0	0.955913	0.757561
B230216N24Rik	1.05449	1.19709	0.728538	0.456772	0.500303	0.503887	1.03094	0.428304	0.595514	0.484588	0.295431	0.416189
Gm24465	0	0.806336	0	0	0	0	0	1.55161	0	0	0	0
1810006J02Rik	0	0.230326	0	0	0	0	0.562596	0	0	0	0	0
Gm29461	0	0	0	0	0	0	0	0	0	0	0	0
Gm7952	0	0	0	0.212022	0.124387	0	0	0	0	0	0	0
Gm29462	0	0	0.378833	0	0	0	0	0	0	0	0	0
Slco6d1	0	0	0	0	0	0	0	0	0	0	0	0
Gm3555	0	0	0	0	0	0	0	0	0.214421	0	0	0
Gm26134	0	0	0	0	0	0	0	0	0	0	0	0
Gm7967	0	0.126017	0	0	0	0	0	0	0	0	0	0
Gm29460	0	0	0	0	0	0	0	0	0	0	0	0
Gm23434	0	0	0	0	0	0	0	0	0	0	0	0
Gm18248	0	0	0	0	0	0	0	0	0	0	0	0
Cntnap5b	0	0	0	0	0	0	0	0	0	0	0	0
Tdpx-ps1	0.234702	0	0.210905	0	1.0665	0.210905	0	0	1.27613	0	0.434597	0.210905
Gm37877	0	0	0	0	0	0	0	0	0	0	0	0
Gm19029	0	0	0.180786	0	0	0.180786	0	0	0.180786	0	0.2079	0
Gm23602	0	0	0	0	0	0	0	0	0	0	0	0
Gm29668	0.636569	0	0.708851	1.02244	0.694497	1.40976	0	0.406365	1.27512	0	1.50618	0.415962
Gm29667	0	0	0.292978	0.277295	0	0.519286	0.277295	0	0	0	0	0.292978
Gm18700	0	0	0	0	0	0	0	0	0	0	0	0
Gm18185	0	0	0	0	0	0	0	0	0	0	0	0
Gm29334	0	0	0	0	0	0	0	0	0	0	0	0
Gm25537	0	0	0	0	0	0	0	0	0	0	0	0
Gm20268	0	0	0	0	0	0	0	0	0	0	0	0
Gm28801	0	0	0	0	0	0	0	0	0	0	0	0
Psmb6-ps2	0	0	0	0	0	0	0	0	0	0	0	0
Gm18969	0	0	0	0	0	0.194329	0	0	0	0	0	0
Gm28188	0	0	0	0	0	0	0	0	0	0	0	0
Gm28187	0	0	0	0	0	0	0	0	0.626057	0	0.226771	0
Gm24122	0	0	0	0	0	0	0	0	0	0	0	0
Gm28623	0	0	0	0	0	0	0	0	0	0	0	0
Gm23036	0	0	0	0	0	0	0	0	0	0	0	0
Gm3116	0	0	0	0	0	0	0	0	0	0	0	0
Gm20281	0.47534	0	0	0	0	0	0	0	0	0	0	0
Gm22034	0	0	0	0	0	0	0	0	0	0	0	0
Gm18728	0	0	0	0	0	0	0	0	0	0	0	0
Gm23965	0	0	0	0	0	0	0	0	0	0	0	0
Gm29141	0	0	0	0	0	0	0	0	0	0	0	0
Gm37789	0	0	0	0	0	0	0	0	0	0	0	0
Gm18447	0	0	0	0	0	0	0	0	0	0	0	0
Gm29140	0	0	0	0	0	0	0	0	0	0	0	0
Gm23537	0	0	0	0	0	0	0	0	0	0	0	0
Gm5260	0	0	0	0	0	0	0	0	0	0	0	0
Gm29592	0	0	0	0	0	0	0	0	0	0	0	0
Gm29011	0	0	0	0	0	0	0	0	0	0	0	0
Cdh20	0	0	0	0	0	0	0	0	0	0	0	0
Gm38031	0	0	0	0	0	0	0	0	0	0	0	0
n-R5s216	0	0	0	0	0	0	0	0	0	0	0	0
Gm36969	0	0	0	0	0	0	0	0	0	0	0	0
Gm15699	0	0	0	0	0	0	0	0	0	0	0	0
Gm29012	0	0	0	0	0	0	0	0	0	0	0	0
Gm29013	0	0	0	0	0	0	0	0	0	0	0	0
Rnf152	0.698886	0.323527	0	0.651206	0.521412	0.483585	1.12467	0	0	0	0.0313366	0.184079
Gm29014	0	0	0	0	0	0	0	0	0	0	0	0
Gm17634	0.0903995	0	0.183633	0.508191	0.154773	0.183633	0.615998	0.652669	0	0	0	0
Gm28403	0	0	0.0469733	0	0	0	0	0	0.514808	0	0	0
Gm3608	0.170291	0.155087	0.0907821	0.208689	0.444171	0.174004	0	0.201862	0.133259	0.208689	0.246546	0.174004
Pign	2.5966	2.08341	2.86326	2.85841	2.74395	2.60522	1.775	1.35763	3.06278	3.12151	2.73261	2.88426
Gm28404	0	0	0	0	0	0	0	0	0.798908	0	0.296881	0
Gm20302	0	0	0	0	0	0	0	0	0	0	0	0
Gm22426	0	0	0	0	0	0	0	0	0	0	0	0
Gm8004	0.227898	0	0	0	0	0	0	0	0.204722	0	0	0
2310035C23Rik	3.24875	3.20624	2.66495	2.31238	2.83088	2.93741	1.90227	1.64119	2.43364	2.15306	1.88723	2.27917
Gm37566	0.297776	0.349943	0.43108	0.631534	0.0859785	0	0.355508	0	0.362048	0	0.370815	0.526441
Gm10193	0	0	0	0.525826	0	0.453765	0	0	0	0.525826	0.462395	0
Tnfrsf11a	1.19956	1.26219	0.891542	0.611473	0.979218	0.869028	0.0457774	0.667793	0	0.210429	0	0
Gm37779	0	0	0	0	0	0	0	0	0	0	0	0
Gm26214	0	0	0	0	0	0	0	0	0	0	0	0
Gm18801	0	0	0	0	0	0	0	0	0	0	0	0
Gm7160	1.56529	1.30044	1.36039	1.00064	1.27312	1.73711	2.49509	1.60078	1.7173	1.15648	1.84716	1.8658
Zcchc2	2.29889	2.18666	1.4896	1.67407	1.63208	1.28575	1.99175	2.07704	1.6392	1.1909	0.997141	1.46628
Gm37372	0.0386092	0.0653281	0	0	0	0	0	0	0	0	0	0
Gm26509	0	0	0	0	0	0	0	0	0	0	0	0
Gm20753	0	0	0	0	0	0	0	0	0	0	0	0
Phlpp1	1.71827	1.9031	1.95341	1.84267	2.28436	1.5299	1.32695	2.77385	0.281161	1.39531	1.02198	0.759091
Gm38235	0.637458	0.313697	0.308296	0.586568	0.123631	0.387945	0.0231939	0.233645	0	0	0	0.10692
A530053M12Rik	0	0	0	0	0.169859	0	0	0	0	0	0	0
Gm6651	0	0	0	0	0	0	0	0	0	0	0	0
Bcl2	1.00948	1.29396	2.86863	2.92108	1.64385	1.85218	2.11025	1.58361	1.47891	1.79346	0.921356	1.74995
D630008O14Rik	0	0	0	0	0	0.119368	0	0	0	0	0	0
Mir3473f	0	0	0	0	0	0	0	0	0	0	0	0
Gm37053	0	0	0.605617	0	0	0	0	0	0	0	0	0
Kdsr	2.77816	2.3672	3.30136	3.30723	3.48009	3.18949	2.00537	1.79128	3.11538	3.12518	2.98358	2.68347
Vps4b	4.18497	3.73293	3.5229	3.6445	3.96524	3.77694	2.68081	2.74702	3.2255	2.90369	2.883	3.03846
Serpinb5	0.495888	1.13858	1.97663	2.74201	5.40556	5.41549	0	0	0.657444	0	0	0
Pou2f3-rs1	0	0	0	0	0	0	0	0	0	0	0	0
Serpinb12	0	0	0	0	0	0	0	0	0	0	0	0.56087
Serpinb13	0	0	0	0	0	0	0	0	0	0	0	0
Gm8080	0	0	0	0	0	0	0	0	0	0	0	0
Serpinb3a	0	0	0	0	0	0	0	0	0	0	0	0
Serpinb3d	0	0	0	0	0	0	0	0	0	0	0	0
Gm15388	0	0	0	0	0	0	0	0	0	0	0	0
Serpinb3b	0	0	0	0	0	0	0	0	0	0	0	0
Gm8084	0	0	0	0	0	0	0	0	0	0	0	0
Gm15390	0	0	0	0	0	0	0	0	0	0	0	0
Serpinb3c	0	0	0	0	0	0	0	0	0	0	0	0
Gm8089	0	0	0	0	0	0	0	0	0	0	0	0
Serpinb11	0	0	0	0	0	0.175942	0	0	1.88384	2.6994	1.6122	2.03716
Gm15391	0	0	0	0	0	0	0	0	0.47578	0.731385	0	0
Serpinb7	0	0	0	0	0	0.707028	0	0	0	0	0	0
Gm24553	0	0	0	0	0	0	0	0	0	0	0	0
Serpinb2	0	0	0	0	0	1.02908	0.390275	0.126159	3.60822	2.69761	5.30102	5.03701
Serpinb10	0	0	0	0	0	0	0	0	0	0	0.362271	0
Serpinb8	1.77405	1.49635	0.96732	0.398418	2.594	2.55131	1.29667	1.3056	0.398283	1.27737	0.587618	1.52934
Gm15389	0	0	0.886784	0	0	0	0	0	0	0	0	0
Gm24267	0	0	0	0	0	0	0	0	0	0	0	0
Gm22438	0	0	0	0	0	0	0	0	0	0	0	0
D830032E09Rik	0	0	0	0	0	0	0	0	0	0	0	0
Gm18448	0	0	0	0	0	0	0	0	0	0	0	0
Gm28282	0	0	0	0	0	0	0	0	0	0	0	0
Gm5702	0	0	0	0	0.126736	0.0614894	0	0	0	0	0	0
Gm38212	0	0	0	0	0	0	0	0	0	0	0	0
Gm28283	0	0	0	0	0	0	0	0	0	0	0	0
Gm6679	0	0	0	0	0	0	0	0	0	0	0	0.0833639
Gm17847	0.130095	0.219791	0.138026	0	0.115922	0.138026	0	0	0	0	0	0
Gm28281	0	0	0	0	0	0	0	0	0	0	0	0
Gm22159	0	0	0	0	0	0	0	0	0	0	0	0
Gm25293	0	0	0	0	0	0	0	0	0	0	0	0
Gm8141	0	0	0	0	0.0869825	0.278823	0	0	0	0	0	0
Cdh7	0	0	0	0	0	0	0	0	0	0	0	0
Gm18552	0	0	0	0	0	0	0	0	0	0	0	0
Gm3332	0	0	0	0	0	0	0	0	0	0	0	0
Gm6693	0	0	0	0	0	0	0	0	0	0	0	0
Cdh19	0	0	0	0	0	0	1.35527	0.494387	0	0	0	0
Gm38255	0	0	0	0	0	0	0	0	0	0	0	0
Gm36944	0	0	0	0	0	0	0	0	0	0	0	0
Gm29088	0	0	0	0	0	0	0	0	0	0	0	0
Gm19927	0	0	0	0	0	0	0	0	0	0	0	0
Gm8173	0	0	0	0	0	0	0	0	0	0	0	0.345103
Gm37934	0	0	0	0	0	0	0	0	0	0	0	0
Dsel	1.73851	1.08392	1.40525	1.21592	1.0272	0.778291	2.76122	2.4027	2.62547	2.89142	2.49872	2.68787
Gm6028	0	0	0	0.204624	0.177901	0.18435	0	0	0.339946	0.374407	0	0
Gm17752	0	0	0	0	0	0	0	0	0	0	0	0
Gm6717	0	0	0	0	0	0	0	0	0	0	0	0
Gm19086	0	0	0	0	0	0	0	0	0	0	0	0
Gm18406	0	0	0	0	0	0	0	0	0	0	0	0
Gm22331	0	0	0	0	0	0	0	0	0	0	0	0
Gm8204	0	0	0	0	0	0	0	0	0	0	0	0
Gm28190	0	0	0	0	0	0	0	0	0	0	0	0
Gm28189	0	0	0	0	0	0	0	0	0	0	0	0
Gm17946	0	0	0	0	0	0	0	0	0	0	0	0
Gm18181	0	0	0	0	0	0	0	0	0	0	0	0
Gm24937	0	0	0	0	0	0	0	0	0	0	0	0
9330185C12Rik	0	0	0	0	0	0	0	0	0	0	0	0
Gm4854	0	0	0	0	0	0	0	0	0	0	0	0
Gm17916	0	0	0	0	0	0	0	0	0	0	0	0
Cntnap5a	0	0	0	0	0	0	0	0	0	0	0	0.0823517
Gm23393	0	0	0	0	0	0	0	0	0	0	0	0
Gm28263	0	0	0	0	0	0	0	0	0	0	0	0
Gm19965	0	0	0	0	0	0	0	0	0	0	0	0
Gm17777	0	0	0	0	0	0	0	0	0	0	0	0
Gm24030	0	0	0	0	0	0	0	0	0	0	0	0
Gm27785	0	0	0	0	0	0	0	0	0	0	0	0
Gm28361	0	0	0	0	0	0	0	0	0	0	0	0
Zfp813-ps	0	0	0	0	0	0	0	0	0	0	0	0
Gm28362	0	0	0	0	0	0	0	0	0	0	0	0
Gm28363	0	0	0	0	0	0	0	0	0	0	0	0
Gm28359	0	0	0	0	0	0	0	0	0	0	0	0
Gm18182	0	0	0	0	0	0	0	0	0	0	0	0
B020011L13Rik	0	0	0	0	0	0	0	0	0	0	0	0
Gm28360	0	0	0	0	0	0	0	0	0	0	0	0
Gm28169	0	0	0	0	0	0	0	0	0	0	0	0
Gm7195	0	0	0	0	0	0	0	0	0	0	0	0
Gm28168	0	0	0	0	0	0	0	0	0	0	0	0
Gm7145	0	0	0	0	0	0	0	0	0	0	0	0
Gm28358	0	0	0	0	0	0	0	0	0	0	0	0
Gm29489	0	0	0	0	0	0	0	0	0	0	0	0
Gm29490	0	0	0	0	0	0	0	0	0	0	0	0
Gm29104	0	0	0	0	0	0	0	0	0	0	0	0
Gm29106	0	0.184403	0	0	0	0	0	0	0	0	0	0.099678
Gm7200	0	0	0	0	0	0.238444	0	0.134028	0	0	0	0
Tsn	3.11136	2.80877	3.67967	3.58859	4.00866	3.7185	2.36767	2.04864	3.80519	3.59567	3.54467	3.53359
Nifk	5.89286	5.68271	5.13041	5.20023	5.22465	5.07585	4.77582	4.92756	4.81148	4.7473	4.43737	4.53559
Gm28867	0	0	0	0	0	0	0	0.0703757	0.974697	0	0	0
Clasp1	2.51053	2.01487	2.39541	1.77547	2.18047	1.96242	1.7167	1.41428	2.2317	2.20117	1.8132	1.99514
Gm26080	0	0	0	0	0	0	0	0	0	0	0	0
2900060B14Rik	1.78385	1.97778	0.199221	0	0.575679	1.09329	1.49186	1.82276	0.199221	0.498352	0.938707	0.199221
Gm22710	0	0	0	0	0	0	0	0	0	0	0	0
Gm28466	0	0	0	0	0	0	0	0	0	0	0	0
Tfcp2l1	3.14262	2.66261	2.88089	2.92947	3.5014	3.71749	0.750744	0	0	0	0.0349085	0
Gm22094	0	0	0	0	0	0	0	0	0	0	0	0
Gm28882	0	0	0	0	0	0	0	0	0	0	0	0
Gm23497	0	0	0	0	0	0	0	0	0	0	0	0
Gm28467	0	0	0	0	0	0	0	0	0	0	0	0
Gli2	0	0	0	0	0	0	2.41092	2.02595	1.2775	1.74452	1.84654	1.8299
Mir6346	0	0	0	0	0	0	0	0	0	0	0	0
Gm26831	0	0	0	0	0	0	0	0	0	0	0	0
Gm8321	0	0	0.124864	0	0.112051	0.124864	0	0	0	0.107995	0	0
Gm3508	0	0	0	0.407097	0	0	0	0.339028	0	0	0.473356	0
Gm29456	0	0	0	0	0.167645	0	0	0	0.972693	0	0	0.187004
Gm29455	0	0	0	0	0	0	0	0	0	0	0	0
Inhbb	2.77125	2.58917	3.80471	3.96935	2.81897	2.34649	1.38675	2.00268	4.19576	4.27116	3.73707	3.88697
Ralb	4.9956	4.57583	4.56418	4.37823	4.84884	4.82959	3.88132	3.66609	4.22626	4.10534	3.91086	4.06862
Gm29454	0	0	0	0	0	0	0	0	0	0	0	0
Gm27184	0.954512	0	1.97284	0.521529	0	0.229492	0.954512	0	0	0.862553	0	0
Tmem185b	5.10426	4.94304	4.01986	4.02043	4.303	3.64286	3.39598	4.02889	3.31187	3.67664	3.74276	3.74519
3830432H09Rik	0.546545	0.601009	0	0	1.01193	0.338197	0	0	0	0	0	0
Gm25322	0	0	0	0	0	0	0	0	0	0	0	0
Epb41l5	3.48388	3.08273	3.03396	2.9657	2.90321	2.9028	1.2719	1.08575	0.944315	1.08973	0.57078	0.885468
Gm37219	2.79288	2.44588	1.30135	1.53056	1.47889	1.47659	0.309012	0	0.87859	0.675768	0	0.446608
Ptpn4	1.83992	1.9193	1.50466	1.42637	0.820013	1.52575	1.01008	1.14157	0.635333	0.546065	0.880332	0.939767
Gm3851	0.412746	0.365195	0	0	0.365195	0	0.412746	0	0	0	0	0
Gm37745	0	0.0190003	0.0969576	0	0	0	0	0.0915847	0	0	0	0
Gm29657	0	0	0	0	0	0	0	0	0	0	0	0
Gm8338	0	0	0	0	0	0	0	0	0	0	0	0
Gm29658	0	0	0	0	0	0	0	0	0	0	0	0
Gm3551	0	0	0.535001	0	0	0	0	0	0	0	0	0
Gm28209	0	0	0	0	0	0	0	0	0	0	0	0
Tmem177	1.88658	1.16155	3.38596	3.59057	2.57666	2.93527	0.646514	0	3.13356	3.23271	2.08845	2.57635
Cfap221	0.0469663	0.102876	0.201278	0.54308	0.36006	0	0	0	0	0	0	0
Gm17973	0	0	0	0	0	0	0	0	0	0	0	0
Sctr	3.03908	1.99508	0.858812	0.60607	0.491813	0	0	0.29752	0	0	0	0
Tmem37	2.92887	2.55139	4.58662	4.54313	5.85414	5.22909	3.82257	3.66757	5.06999	4.70113	4.86641	4.4751
Dbi	7.13339	6.66839	7.5892	7.43678	7.41309	7.31364	6.4258	6.3754	6.73452	6.60551	6.06309	6.4387
3110009E18Rik	0.67386	0.799898	0.706508	1.24507	0.935216	0.886347	0.864573	1.00841	1.22263	1.09604	1.07661	0.886347
Steap3	0.421688	0.287019	0.842252	0	1.62287	1.24132	3.23931	3.33732	2.81276	3.33065	2.05482	2.53607
C1ql2	0	0	0	0	0	0	0	0	0	0	0	0
1700012E03Rik	0	0	0	0	0	0	0	0	0	0	0	0
Marco	0	0	0	0	0	0	0	0	0.996272	0.454673	0.474092	0.833544
En1	0	0	0	0.0433304	2.4578	1.69186	0	0	0	0.124735	0	1.2319
2610027F03Rik	0	0	0	0	0.214881	0	0	0	0	0	0	0
Gm29346	0	0	0	0	0	1.69752	0	0	0	1.78293	0.805865	0.492987
Gm29345	0	0	0	0	0	0	0	0	0	0	0.713678	0
Gm29344	0	0	0	0	0	0	0	0	0	0	0	0
Gm29348	0	0	0	0	0	0	0	0	0	0	0	0
Gm29347	0	0	0	0	0	0	0	0	0	0	0	0
Gm37043	0	0	0	0	0	0	0	0	0	0	0	0
Celrr	0	0	0	0	0	0	0	0	0	0	0	0
Gm29359	0	0	0	0	0	0	0	0	0	0	0	0
Gm38283	0.860096	0	0	0	0	0	0	0	0	0	0	0
Insig2	4.36962	4.17102	4.39144	4.09415	4.50244	4.20342	3.51883	4.30735	4.20342	4.17153	3.93272	4.15864
Gm37174	0	0	0.227797	0.141493	0	0.413209	0	0	0.48323	0.294148	0	0
2210011K15Rik	0	0	0	0	0.435672	0	0	0	0	0	0	0
Ccdc93	1.54207	1.28696	1.69185	1.45163	1.95801	1.61299	1.10958	1.87055	2.03951	1.62981	2.01295	1.73283
Gm15392	0.590588	0	0	0	0	0	0	0	0	0	0	0
Gm15393	0	0	0	0	0	0	0	0	0	0	0	0
Htr5b	0	0	0	0	0	0	0	0	0	0	0	0
Gm8217	0	0	0	0	0	0	0	0	0	0	0	0
Ddx18	4.45098	3.87866	3.22729	3.44995	3.65612	3.47495	2.95168	2.96274	2.80388	3.20191	2.99796	2.9913
Gm28591	0	0	0	0	0	0	0	0	0	0	0	0
Gm37920	0	0	0	0	0	0	0	0	0	0	0	0
Gm15394	0	0	0	0	0	0	0	0	0	0	0	0
Gm8392	0.153484	0	0.17187	0	0	0	0	0	0	0	0	0
Gm26472	0	0	0	0	0	0	0	0	0	0	0	0
Gm28590	0	0	0	0	0	0	0	0	0	0	0	0
Gm24547	0	0	0	0	0	0	0	0	0	0	0	0
Gm36982	0	0	0	0	0	0	0	0	0	0	0	0
Gm25771	0	0	0	0	0	0	0	0	0	0	0	0
Gm29192	0	0	0	0	0	0	0	0	0	0	0	0
Gm37970	0	0	0	0	0	0	0	0	0	0	0	0
Gm8403	0	0	0	0	0	0	0	0	0	0	0	0
Gm28911	0	0	0	0	0	0	0	0	0	0	0	0
Gm20058	0	0	0	0	0	0	0	0	0	0	0	0
Gm28912	0	0	0	0	0	0	0	0	0	0	0	0
Dpp10	0	0	0	0	0	0	0	0	0	0	0	0
Gm37478	0	0	0	0	0	0	0	0	0	0	0	0
Gm37221	0	0	0	0	0	0	0	0	0	0	0	0
Gm24791	0	0	0	0	0	0	0	0	0	0	0	0
Gm37066	0	0	0	0	0	0	0	0	0	0	0	0
Gm37781	0	0	0	0	0	0	0	0	0	0	0	0
Gm37396	0	0	0	0	0	0	0	0	0	0	0	0
Gm38263	0	0	0	0	0	0	0	0	0	0	0	0
Gm28929	0	0	0	0	0	0	0	0	0	0	0	0
Gm18875	0	0	0	0	0	0	0	0	0	0	0	0
Gm37551	0	0	0	0	0	0	0	0	0	0	0	0
Gm38073	0	0	0	0	0	0	0	0	0	0	0	0
Gm25578	0	0	0	0	0	0	0	0	0	0	0	0
Gm28928	0	0	0	0	0	0	0	0	0	0	0	0
Gm28299	0	0	0	0	0	0	0	0	0	0	0	0
Gm37717	0	0	0	0	0	0	0	0	0	0	0	0
1700121L03Rik	0	0	0	0	0	0	0	0	0	0	0	0
Actr3	5.51462	5.18808	4.46471	4.14655	5.20695	5.13698	3.53456	3.89284	4.43479	4.26249	4.14752	4.39635
Gm28706	0	0	0	0	0	0	0	0	0	0	0	0
[truncated: 47,570 more rows]
